# Supplementary material for: Genomic Epidemiology of Severe Acute Respiratory Syndrome Coronavirus 2, Colombia
Source: Emerg Infect Dis. 2020 Dec;26(12):2854–62. doi: 10.3201/eid2612.202969 (PMC7706936; doi:10.3201/eid2612.202969)
Supplement: Appendix 1 — Metadata of patients with diagnosed coronavirus disease, Colombia; GISAID’s nCoV-19 Acknowledgements; nucleotide substitution patterns of the different lineages of SARS-CoV-2 circulating in Colombia; amino acid change patterns of the different lineages of SARS-CoV-2 circulating in Colombia; estimates of evolutionary divergence of SARS-CoV-2 over sequence pairs within and between lineages and sublineages from Colombia. [file 20-2969-Techapp-s1.xlsx]

## Sheet: Appendix 1 Table 1
Article DOI: https://doi.org/https://doi.org/10.3201/eid2612.202969
Genomic Epidemiology of Severe Acute Respiratory Syndrome Coronavirus 2, Colombia
Appendix 1
Appendix 1 Table 1. Metadata from patients with diagnosed SARS-CoV-2, Colombia
Sample								Patient								Travel History		Transmission chain		Clinical history
ID	CT gen E	CT gen RdRp	Collection date	Lineage	Most common countries	Virus Name	GISAID accession	Age (years)	Gender	City	Departament	Date of Symtoms	Symptoms	Diagnosis	Disease progresion - Outcome	Country	Date of entry into the country	Case number	Transmission chain	Cough	Fever	Odynophagia	Adynamia	Asthma	COPD	Diabetes	HIV	Heart disease	Cancer	Obesity	Renal insufficiency	Smoker
78390	19	19.9	2020-03-05	B.1.1	UK, USA, Australia	Colombia/Bogota/78390/2020	EPI_ISL_418262	19	F	Bogota	Bogota	2020-02-26	Symptomatic	Acute respiratory infection	Recovered	Italy	2020-02-26	1	--	Yes	Yes	Not data	Not data	No	No	No	No	No	No	No	No	No
79489	19.5	23.7	2020-03-12	A.1.2	Canada, USA, Australia	Colombia/Manizales/79489	EPI_ISL_456123	65	M	Manizales	Caldas	2020-03-12	Symptomatic	Acute respiratory infection	Recovered	USA	2020-03-03	31	--	Yes	Yes	Yes	Yes	No	No	Yes	No	No	No	No	No	No
79253	28.18	25.9	2020-03-10	A.5	UK, Spain, Uruguay	Colombia/Medellin/79253	EPI_ISL_456117	26	F	Medellin	Antioquia	2020-03-09	Symptomatic	Acute respiratory infection	Recovered		- -	20	Chain 1	Yes	No	No	No	No	No	No	No	No	No	No	No	No
79256	19.4	23.02	2020-03-11	A.5	UK, Spain, Uruguay	Colombia/INS-79256/2020	EPI_ISL_417924	28	M	Medellin	Antioquia	2020-03-10	Symptomatic	Acute respiratory infection	Recovered		- -	21	Chain 1	Yes	Yes	No	No	No	No	No	No	No	No	No	No	No
80825	22.5	27.27	2020-03-17	A.5	UK, Spain, Uruguay	Colombia/Medellin/80825	EPI_ISL_456119	28	M	Medellin	Antioquia	Not data	Asymptomatic	Acute respiratory infection	Recovered		- -	134	Chain 1	No	No	Not data	Not data	No	No	No	No	No	No	No	No	No
92052	Not data	30.2	2020-03-31	A.5	UK, Spain, Uruguay	Colombia/Ibague/GUV-92052/2020	EPI_ISL_447757	57	M	Ibague	Tolima	2020-03-20	Symptomatic	Acute respiratory infection	Recovered		2020-03-17	320	--	Yes	Yes	Not data	Not data	No	No	No	No	No	No	No	No	No
79449	17.6	19.9	2020-03-12	B	UK, China, USA	Colombia/Cali/79449	EPI_ISL_456133	49	M	Cali	Valle	Not data	Asymptomatic	Acute respiratory infection	Recovered	Spain	2020-03-07	25	--	No	No	No	No	No	No	No	No	No	Yes	No	No	No
92146	Not data	27.1	2020-03-31	B	UK, China, USA	Colombia/Medellin/GUV-92146/2020	EPI_ISL_447761	55	F	Medellin	Antioquia	2020-03-13	Symptomatic	Acute respiratory infection	Recovered		- -	1705	--	No	Yes	No	No	No	No	No	No	No	No	No	No	No
92252	Not data	28.9	2020-04-01	B	UK, China, USA	Colombia/Sabaneta/GUV-92252/2020	EPI_ISL_447767	56	M	Sabaneta	Antioquia	2020-03-20	Symptomatic	Acute respiratory infection	Recovered		- -	1711	--	Yes	Yes	Yes	Yes	No	No	No	No	No	No	No	No	No
79504	21.8	19.7	2020-03-13	B.1.5	UK, Spain, Australia	Colombia/Cucuta/79504	EPI_ISL_456130	48	F	Cucuta	Norte Santander	2020-03-11	Symptomatic	Acute respiratory infection	Recovered	Spain	2020-03-09	30	Chain 4	Yes	Yes	Yes	Yes	No	No	No	No	No	No	No	No	No
79738	24.38	23.39	2020-03-13	B.1	UK, USA, Australia	Colombia/Cartagena/79738	EPI_ISL_456121	27	M	Cartagena	Cartagena	2020-03-10	Symptomatic	Acute respiratory infection	Recovered		- -	58	--	Yes	No	No	No	No	No	No	No	No	No	No	No	No
79890	20	18.9	2020-03-16	B.1	UK, USA, Australia	Colombia/Cartagena/79890	EPI_ISL_456148	54	F	Cartagena	Cartagena	2020-03-13	Symptomatic	Acute respiratory infection	Recovered		- -	73	--	Yes	Yes	No	No	No	No	No	No	No	No	No	No	No
80191	18.6	19.4	2020-03-16	B.1	UK, USA, Australia	Colombia/Cartagena/80191	EPI_ISL_456122	24	M	Cartagena	Cartagena	2020-04-14	Symptomatic	Acute respiratory infection	Recovered	USA	2020-03-13	97	--	No	No	Yes	Yes	No	No	No	No	No	No	No	No	No
80656	18.3	31.7	2020-03-18	B.1.5	UK, Spain, Australia	Colombia/Cucuta/80656	EPI_ISL_456126	49	M	Cucuta	Norte Santander	2020-03-17	Symptomatic	Acute respiratory infection	Recovered		- -	118	Chain 4	No	Yes	No	No	No	No	No	No	No	No	No	No	No
80705	19.5	23.7	2020-03-17	B.1	UK, USA, Australia	Colombia/Popayan/80705	EPI_ISL_456124	60	M	Bogota	Cauca	2020-03-16	Symptomatic	Acute respiratory infection	Recovered	Spain, Morocco	2020-03-01	121	--	Yes	No	No	No	No	No	No	No	No	Yes	No	No	No
81035	17.27	19.75	2020-03-20	B.1	UK, USA, Australia	Colombia/Santa Marta/81035	EPI_ISL_456125	88	M	Santa Marta	Sta Marta d.e.	2020-03-12	Symptomatic	Serious acute respiratory infection	Deceased		- -	157	Chain 6	Yes	Yes	Not data	Not data	Yes	Yes	Yes	Yes	Yes	Yes	Yes	Yes	Yes
81264	25.83	27	2020-03-10	B.1	UK, USA, Australia	Colombia/Cartago/81264	EPI_ISL_456140	41	F	Cartago	Valle	2020-03-02	Symptomatic	Acute respiratory infection	Recovered	USA	2020-03-10	184	--	Yes	Yes	No	No	No	No	No	No	No	No	No	No	No
82307	20	23	2020-03-19	B.1	UK, USA, Australia	Colombia/Cali/82307	EPI_ISL_456143	26	M	Cali	Valle	2020-03-17	Symptomatic	Acute respiratory infection	Recovered	Spain	2020-03-17	228	--	Yes	No	No	No	No	No	No	No	No	No	No	No	No
82320	24.7	24.9	2020-03-19	B.1	UK, USA, Australia	Colombia/Cali/82320	EPI_ISL_456151	46	F	Cali	Valle	2020-03-15	Symptomatic	Acute respiratory infection	Recovered		- -	231	--	Yes	Yes	Not data	Not data	No	No	No	No	No	No	No	No	No
96183	Not data	25.6	2020-04-01	B.1	UK, USA, Australia	Colombia/Cali/96183	EPI_ISL_456147	30	F	Cali	Valle	Not data	Asymptomatic	Acute respiratory infection	Recovered		- -	2656	--	No	No	No	No	No	No	No	No	No	No	No	No	No
103039	Not data	24.4	2020-04-23	B.1	UK, USA, Australia	Colombia/Leticia/103039	EPI_ISL_456144	31	M	Leticia	Amazonas	2020-04-21	Symptomatic	Acute respiratory infection	patient being followed		- -	5897	--	Yes	Yes	No	No	No	No	No	No	No	No	No	No	No
92060	Not data	26.2	2020-03-31	B.1	UK, USA, Australia	Colombia/Neiva/GUV-92060/2020	EPI_ISL_447758	76	F	Neiva	Huila	2020-03-08	Symptomatic	Acute respiratory infection	Recovered		- -	124	Chain 3	Yes	No	No	No	No	No	Yes	No	No	No	No	No	No
92155	Not data	24.3	2020-03-31	B.1	UK, USA, Australia	Colombia/Envigado/GUV-92155/2020	EPI_ISL_447762	48	F	Envigado	Antioquia	2020-03-18	Symptomatic	Acute respiratory infection	Recovered	Panama	2020-03-16	1706	--	Yes	No	Yes	Yes	No	No	No	No	No	No	No	No	No
92161	Not data	32.2	2020-03-31	B.1	UK, USA, Australia	Colombia/Medellin/GVI-92161/2020	EPI_ISL_447763	58	M	Medellin	Antioquia	2020-03-20	Symptomatic	Acute respiratory infection	Recovered		- -	1707	--	No	Yes	No	No	No	No	No	No	No	No	No	No	No
92250	Not data	30.7	2020-04-01	B.1	UK, USA, Australia	Colombia/Medellin/GUV-92250/2020	EPI_ISL_447766	55	F	Medellin	Antioquia	2020-03-20	Symptomatic	Acute respiratory infection	Recovered	Spain	2020-03-06	1710	Chain 7	Yes	Yes	Yes	Yes	No	No	No	No	No	No	No	No	No
92256	Not data	27.25	2020-03-31	B.1	UK, USA, Australia	Colombia/Medellin/GUV-92256/2020	EPI_ISL_447768	37	F	Medellin	Antioquia	2020-03-10	Symptomatic	Acute respiratory infection	Recovered	Spain	No Data	1186	Chain 7	Yes	No	Yes	Yes	No	No	No	No	No	No	No	No	No
93301	Not data	30.36	2020-04-01	B.1	UK, USA, Australia	Colombia/Choconta/GVI-93301/2020	EPI_ISL_447769	28	F	Villapinzon	Cundinamarca	Not data	Asymptomatic	Acute respiratory infection	Recovered		- -	2016	--	No	No	Not data	Not data	No	No	No	No	No	No	No	No	No
93352	Not data	27	2020-04-01	B.1	UK, USA, Australia	Colombia/Buga/GVI-93352/2020	EPI_ISL_447771	39	M	Buga	Valle	2020-03-21	Symptomatic	Acute respiratory infection	Recovered		- -	2037	--	Yes	Yes	Yes	Yes	No	No	No	No	No	No	No	No	No
93366	Not data	26.5	2020-04-01	B.1	UK, USA, Australia	Colombia/Cali/GVI-93366/2020	EPI_ISL_447774	28	M	Cali	Valle	2020-03-26	Symptomatic	Serious acute respiratory infection	Recovered		- -	2041	--	Yes	Yes	Not data	Not data	No	No	No	No	No	No	Yes	No	No
93450	Not data	29.9	2020-04-01	B.1	UK, USA, Australia	Colombia/Santa Marta/GVI-93450/2020	EPI_ISL_447777	38	F	Santa Marta	Sta Marta d.e.	Not data	Asymptomatic	Acute respiratory infection	Recovered		- -	2021	Chain 6	No	No	No	No	No	No	No	No	No	No	No	No	No
93457	Not data	24.7	2020-04-01	B.1	UK, USA, Australia	Colombia/Santa Marta/GVI-93457/2020	EPI_ISL_447778	28	M	Santa Marta	Sta Marta d.e.	2020-03-25	Symptomatic	Acute respiratory infection	Recovered		- -	2022	--	Yes	No	No	No	No	No	No	No	No	No	No	No	No
93470	Not data	20.8	2020-04-01	B.1	UK, USA, Australia	Colombia/Palmira/GVI-93470/2020	EPI_ISL_447780	29	F	Palmira	Valle	2020-03-27	Symptomatic	Acute respiratory infection	Recovered		- -	2045	--	Yes	No	No	No	No	No	No	No	No	No	No	No	No
93476	Not data	30	2020-04-02	B.1	UK, USA, Australia	Colombia/Cali/GVI-93476/2020	EPI_ISL_447782	41	F	Cali	Valle	Not data	Asymptomatic	Acute respiratory infection	Recovered		- -	2047	--	No	No	No	No	Yes	No	No	No	No	No	No	No	No
93477	Not data	31.1	2020-04-02	B.1	UK, USA, Australia	Colombia/Cali/GVI-93477/2020	EPI_ISL_447783	47	M	Cali	Valle	Not data	Asymptomatic	Acute respiratory infection	Recovered		- -	2048	--	No	No	No	No	No	No	No	No	No	No	No	No	No
93496	Not data	Not data	2020-04-02	B.1	UK, USA, Australia	Colombia/Cali/GVI-93496/2020	EPI_ISL_447784	53	M	Cali	Valle	2020-03-23	Symptomatic	Acute respiratory infection	Recovered		- -	2049	--	No	Yes	Yes	Yes	No	No	No	No	No	No	No	No	No
93511	Not data	27.5	2020-04-02	B.1	UK, USA, Australia	Colombia/Cali/GVI-93511/2020	EPI_ISL_447785	39	M	Cali	Valle	2020-03-20	Symptomatic	Acute respiratory infection	Recovered		- -	1499	--	Yes	Yes	No	No	No	No	No	No	No	No	No	No	No
93534	Not data	27.8	2020-04-03	B.1	UK, USA, Australia	Colombia/Trujillo/GVI-93534/2020	EPI_ISL_447786	38	F	Trujillo	Valle	2020-03-23	Symptomatic	Acute respiratory infection	Recovered	Turkey	2020-03-22	2050	--	Yes	No	No	No	No	No	No	No	No	No	No	No	No
93535	Not data	25	2020-04-03	B.1	UK, USA, Australia	Colombia/Cali/GVI-93535/2020	EPI_ISL_447787	64	M	Trujillo	Valle	2020-03-22	Symptomatic	Acute respiratory infection	Recovered	Turkey	2020-03-22	2051	--	Yes	Yes	Yes	Yes	No	No	No	No	No	No	No	No	No
93538	Not data	Not data	2020-04-03	B.1	UK, USA, Australia	Colombia/Tulua/GVI-93538/2020	EPI_ISL_447790	72	M	Tulua	Valle	2020-03-20	Symptomatic	Acute respiratory infection	Deceased		- -	1179	--	Yes	Yes	No	No	No	No	No	No	No	No	No	No	Yes
97161	Not data	31.1	2020-04-03	B.1	UK, USA, Australia	Colombia/Cali/GVI-97161/2020	EPI_ISL_447791	44	M	Cali	Valle	2020-03-18	Symptomatic	Serious acute respiratory infection	Recovered		- -	801	--	Yes	Yes	Not data	Not data	No	No	No	No	Yes	No	Yes	No	No
97181	Not data	32	2020-04-03	B.1	UK, USA, Australia	Colombia/Cali/GVI-97181/2020	EPI_ISL_447792	66	M	Cali	Valle	2020-03-26	Symptomatic	Acute respiratory infection	Recovered		- -	2661	--	Yes	No	Yes	Yes	No	No	No	No	No	No	No	No	No
97203	Not data	22.3	2020-04-03	B.1	UK, USA, Australia	Colombia/Jamundi/GVI-97203/2020	EPI_ISL_447793	53	M	Jamundi	Valle	2020-03-30	Symptomatic	Acute respiratory infection	Recovered		- -	2662	--	Yes	Yes	Yes	Yes	No	No	No	No	No	No	No	No	No
101935	Not data	18.73	2020-04-22	B.1	UK, USA, Australia	Colombia/Cienaga/101935	EPI_ISL_456153	25	M	Cienaga	Magdalena	2020-04-16	Symptomatic	Acute respiratory infection	patient being followed		- -	4964	--	Yes	Yes	Yes	Yes	No	No	No	No	No	No	No	No	No
97212	Not data	33.5	2020-04-04	B.1	UK, USA, Australia	Colombia/Ansermanuevo/GVI-97212/2020	EPI_ISL_447795	35	F	Ansermanuevo	Valle	2020-03-20	Symptomatic	Acute respiratory infection	Recovered		2020-03-19	455	--	Yes	Yes	Yes	Yes	No	No	No	No	No	No	No	No	No
97349	Not data	19.2	2020-04-04	B.1	UK, USA, Australia	Colombia/Santana/GVI-97349/2020	EPI_ISL_447797	73	F	Santana	Boyaca	2020-03-19	Symptomatic	Acute respiratory infection	Recovered		- -	703	--	Yes	Yes	No	No	No	No	No	No	No	No	No	No	No
97588	Not data	31	2020-04-04	B.1	UK, USA, Australia	Colombia/Valledupar/GVI-97588/2020	EPI_ISL_447799	33	M	Valledupar	Cesar	2020-03-28	Symptomatic	Flu-like illness	Recovered		- -	2608	--	Yes	Yes			No	No	No	No	No	No	No	No	No
97718	Not data	25	2020-04-04	B.1	UK, USA, Australia	Colombia/Cajica/GVI-97718/2020	EPI_ISL_447800	32	M	Cajica	Cundinamarca	2020-03-30	Symptomatic	Acute respiratory infection	Recovered		- -	2620	--	Yes	Yes	Yes	Yes	No	No	No	No	No	No	No	No	No
97795	Not data	22	2020-04-04	B.1	UK, USA, Australia	Colombia/Togui/GVI-97795/2020	EPI_ISL_447805	70	F	Togui	Boyaca	2020-03-21	Symptomatic	Acute respiratory infection	Recovered		- -	865	--	Yes	No	Yes	Yes	Yes	No	No	No	No	No	No	No	No
97855	Not data	25.3	2020-04-04	B.1	UK, USA, Australia	Colombia/Neiva/GVI-97855/2020	EPI_ISL_447806	24	M	Neiva	Huila	2020-03-23	Symptomatic	Acute respiratory infection	Recovered		- -	2673	--	Yes	No	Yes	Yes	No	No	No	No	No	No	No	No	No
97875	Not data	32.6	2020-04-04	B.1	UK, USA, Australia	Colombia/Neiva/GVI-97875/2020	EPI_ISL_447807	60	M	Neiva	Huila	2020-03-29	Symptomatic	Acute respiratory infection	Deceased		- -	2626	--	Yes	Yes	No	No	No	No	No	No	No	No	No	No	Yes
97921	Not data	23.1	2020-04-04	B.1	UK, USA, Australia	Colombia/Ibague/GVI-97921/2020	EPI_ISL_447808	39	M	Ibague	Tolima	2020-03-27	Symptomatic	Serious acute respiratory infection	Severe		- -	2649	--	Yes	Yes	Not data	Not data	No	No	No	No	No	No	No	No	No
98032	Not data	28.5	2020-04-05	B.1	UK, USA, Australia	Colombia/Neiva/GVI-98032/2020	EPI_ISL_447811	59	M	Neiva	Huila	2020-03-23	Symptomatic	Flu-like illness	Recovered		- -	946	Chain 3	Yes	Yes	Not data	Not data	No	No	No	No	No	No	No	No	No
98087	Not data	30.7	2020-04-05	B.1	UK, USA, Australia	Colombia/Zipaquira/GVI-98087/2020	EPI_ISL_447812	38	M	Zipaquira	Cundinamarca	2020-03-28	Symptomatic	Serious acute respiratory infection	Recovered		- -	2621	--	Yes	Yes	Not data	Not data	No	No	No	No	No	No	No	No	No
98290	Not data	28.2	2020-04-05	B.1	UK, USA, Australia	Colombia/Soacha/GVI-98290/2020	EPI_ISL_447813	42	M	Soacha	Cundinamarca	2020-04-01	Symptomatic	Flu-like illness	Recovered		- -	2745	--	Yes	Yes	Not data	Not data	No	No	No	No	No	No	No	No	No
97527	Not data	30.8	2020-04-09	B.1	UK, USA, Australia	Colombia/Monteria/GVI97527/2020	EPI_ISL_447817	58	F	Monteria	Cordoba	2020-04-03	Symptomatic	Acute respiratory infection	Recovered		- -	2613	--	No	Yes	No	No	No	No	No	No	No	No	No	No	No
80123	Not data	24.5	2020-03-15	B.1.1	UK, USA, Australia	Colombia/Bucaramanga/80123	EPI_ISL_456149	39	F	Bucaramanga	Santander	2020-03-13	Symptomatic	Acute respiratory infection	Recovered	Spain	2020-03-13	89	--	Yes	No	Not data	Not data	No	No	No	No	No	No	No	No	No
81251	18.68	19.9	2020-03-17	B.1.1	UK, USA, Australia	Colombia/Cali/81251	EPI_ISL_456139	48	F	Cali	Valle	2020-03-15	Symptomatic	Acute respiratory infection	Recovered	Ecuador	2020-03-15	183	--	Yes	Yes	Not data	Not data	No	No	No	No	No	No	No	No	No
81279	27.66	28.04	2020-03-18	B.1.1	UK, USA, Australia	Colombia/Cali/81279	EPI_ISL_456142	71	F	Yumbo	Valle	2020-03-08	Symptomatic	Serious acute respiratory infection	Deceased		- -	188	--	No	Yes	Not data	Not data	No	No	No	No	Yes	No	No	No	No
94514	Not data	34.2	2020-04-06	B.1.1	UK, USA, Australia	Colombia/Barrancabermeja/94514	EPI_ISL_456156	49	M	Barrancabermeja	Santander	2020-03-22	Symptomatic	Serious acute respiratory infection	Deceased		- -	1486	--	Yes	Yes	Not data	Not data	No	No	Yes	No	No	No	Yes	No	No
103303	Not data	19.05	2020-04-26	B.1.1	UK, USA, Australia	Colombia/Tumaco/103303	EPI_ISL_456154	27	M	Tumaco	Nariño	2020-04-18	Symptomatic	Acute respiratory infection	patient being followed		- -	5939	--	Yes	Yes	Yes	Yes	No	No	No	No	No	No	No	No	No
97210	Not data	32.7	2020-04-03	B.1.1	UK, USA, Australia	Colombia/El Cerrito/GVI-97210/2020	EPI_ISL_447794	22	F	El cerrito	Valle	2020-04-01	Symptomatic	Acute respiratory infection	Recovered		- -	2681	--	Yes	Yes	No	No	No	No	No	No	No	No	No	No	No
97769	Not data	31	2020-04-04	B.1.1	UK, USA, Australia	Colombia/Villavicencio/GVI-97769/2020	EPI_ISL_447802	62	M	Villavicencio	Meta	2020-03-27	Symptomatic	Flu-like illness	Deceased		- -	2392	--	Yes	Yes	Not data	Not data	No	Yes	No	No	Yes	No	No	No	Yes
97782	Not data	32	2020-04-04	B.1.1	UK, USA, Australia	Colombia/Villavicencio/GVI-97782/2020	EPI_ISL_447803	77	M	Villavicencio	Meta	2020-03-13	Symptomatic	Flu-like illness	Deceased		- -	2632	Chain 8	Yes	Yes	Not data	Not data	No	Yes	No	No	No	No	No	No	No
97783	Not data	30	2020-04-04	B.1.1	UK, USA, Australia	Colombia/Villavicencio/GVI-97783/2020	EPI_ISL_447804	67	M	Villavicencio	Meta	2020-03-28	Symptomatic	Flu-like illness	Deceased		- -	2633	Chain 8	Yes	Yes	Not data	Not data	No	No	No	No	No	No	No	No	No
93467	Not data	30.2	2020-04-01	B.1.1	UK, USA, Australia	Colombia/Cali/GVI-93467/2020	EPI_ISL_447779	29	M	Cali	Valle	Not data	Asymptomatic	Acute respiratory infection	Recovered		- -	2043	--	No	No	No	No	No	No	No	No	No	No	No	No	No
93537	Not data	22.4	2020-04-03	B.1.1	UK, USA, Australia	Colombia/Andalucia/GVI-93537/2020	EPI_ISL_447789	78	F	Andalucia	Valle	2020-03-28	Symptomatic	Acute respiratory infection	Severe		- -	2052	--	Yes	Yes	Not data	Not data	No	No	No	No	No	No	No	No	No
97321	Not data	25.5	2020-04-04	B.1.1	UK, USA, Australia	Colombia/El Cerrito/GVI-97321/2020	EPI_ISL_447796	41	F	El cerrito	Valle	2020-03-26	Symptomatic	Acute respiratory infection	Recovered		- -	2683	--	Yes	No	No	No	No	No	No	No	No	No	No	No	No
97417	Not data	23.7	2020-04-04	B.1.1	UK, USA, Australia	Colombia/Ipiales/GVI-97417/2020	EPI_ISL_447798	41	M	Ipiales	Nariño	2020-03-21	Symptomatic	Flu-like illness	Severe		- -	2637	--	Yes	Yes	Not data	Not data	No	No	No	No	No	No	No	No	No
92218	Not data	24.04	2020-03-31	B.1.11	UK, USA, Australia	Colombia/Itagui/GUV-92218/2020	EPI_ISL_447765	62	M	Itagui	Antioquia	2020-03-23	Symptomatic	Acute respiratory infection	Recovered		- -	1708	--	Yes	Yes	Yes	Yes	No	No	Yes	No	No	No	No	No	No
98006	Not data	24.6	2020-04-04	B.1.3	USA, Australia, Argentina	Colombia/Pereira/GVI-98006/2020	EPI_ISL_447809	36	F	Dosquebradas	Risaralda	2020-04-02	Symptomatic	Acute respiratory infection	Recovered		- -	2642	--	Yes	No	Yes	Yes	No	No	No	No	No	No	No	No	No
98011	Not data	22.8	2020-04-05	B.1.3	USA, Australia, Argentina	Colombia/Dosquebradas/GVI-98011/2020	EPI_ISL_447810	36	F	Pereira	Risaralda	2020-04-03	Symptomatic	Acute respiratory infection	Recovered		- -	2643	--	Yes	Yes	Yes	Yes	No	No	No	No	No	No	No	No	No
79190	Not data	14.26	2020-03-12	B.1.5	UK, Spain, Australia	Colombia/Bogota/79190	EPI_ISL_456120	54	M	Bogota	Bogota	2020-03-06	Symptomatic	Acute respiratory infection	Recovered	Spain	2020-03-07	18	--	Yes	Yes	No	No	No	No	No	No	No	No	No	No	No
79743	30.11	27.84	2020-03-14	B.1.5	UK, Spain, Australia	Colombia/INS-79743/2020	EPI_ISL_456145	20	M	Barranquilla	Barranquilla	2020-03-13	Symptomatic	Acute respiratory infection	Recovered	Spain	2020-03-12	59	--	Yes	Yes	Not data	Not data	No	No	No	No	No	No	No	No	No
79752	22.42	21.68	2020-03-14	B.1.5	UK, Spain, Australia	Colombia/Bucaramanga/79752	EPI_ISL_456131	24	M	Floridablanca	Santander	2020-03-12	Symptomatic	Acute respiratory infection	Recovered	Spain	2020-03-12	60	--	Yes	Yes	Not data	Not data	No	No	No	No	No	No	No	No	No
79773	23.41	22.38	2020-03-14	B.1.5	UK, Spain, Australia	Colombia/Cali/79773	EPI_ISL_456134	32	M	Cali	Valle	2020-03-12	Symptomatic	Acute respiratory infection	Recovered	Italy	2020-03-09	62	--	Yes	Yes	Not data	Not data	No	No	No	No	No	No	No	No	No
79779	18.94	18.45	2020-03-14	B.1.5	UK, Spain, Australia	Colombia/Cali/79779	EPI_ISL_456135	26	F	Cali	Valle	2020-03-13	Symptomatic	Acute respiratory infection	Recovered	Spain	2020-03-09	63	--	No	Yes	No	No	No	No	No	No	No	No	No	No	No
79911	18.6	20.9	2020-03-15	B.2.5	UK, Spain, Australia	Colombia/Armenia/79911	EPI_ISL_456127	45	F	Armenia	Quindio	2020-02-20	Symptomatic	Acute respiratory infection	Recovered	Italy	2020-03-10	76	Chain 5	Yes	Yes	Yes	Yes	No	No	No	No	No	No	No	No	No
79929	19.2	23.8	2020-03-14	B.1.5	UK, Spain, Australia	Colombia/Cali/79929	EPI_ISL_456136	9	M	Palmira	Valle	2020-03-12	Symptomatic	Acute respiratory infection	Recovered		- -	79	Chain 2	Yes	No	Yes	Yes	No	No	No	No	No	No	No	No	No
79930	17	20.2	2020-03-14	B.1.5	UK, Spain, Australia	Colombia/Cali/79930	EPI_ISL_456137	54	F	Palmira	Valle	2020-03-11	Symptomatic	Acute respiratory infection	Recovered		- -	80	Chain 2	Yes	No	Yes	Yes	No	No	No	No	No	No	No	No	No
79943	17.1	22.7	2020-03-16	B.1.5	UK, Spain, Australia	Colombia/Cali/79943	EPI_ISL_456138	54	M	Cali	Valle	2020-03-14	Symptomatic	Acute respiratory infection	Recovered	Spain	2020-03-13	82	--	Yes	Yes	Yes	Yes	No	No	No	No	No	No	No	No	No
79965	24.5	Not data	2020-03-15	B.1.5	UK, Spain, Australia	Colombia/Cali/79965	EPI_ISL_456150	51	M	Cali	Valle	Not data	Asymptomatic	Acute respiratory infection	Recovered			84	--	No	No	No	No	No	No	Yes	No	No	No	No	No	No
80202	31.83	30.08	2020-03-16	B.1.5	UK, Spain, Australia	Colombia/Ibague/80202	EPI_ISL_456132	16	M	Ibague	Tolima	2020-03-13	Symptomatic	Acute respiratory infection	Recovered		- -	99	--	Yes	No	No	No	No	No	No	No	No	No	No	No	No
80245	27.93	28.09	2020-03-16	B.1.5	UK, Spain, Australia	Colombia/Pereira/80245	EPI_ISL_456155	79	M	Pereira	Risaralda	2020-03-09	Symptomatic	Acute respiratory infection	Recovered	Spain	2020-03-09	102	--	Yes	Yes	Yes	Yes	No	No	No	No	No	No	No	No	No
80370	20.52	22.4	2020-03-17	B.1.5	UK, Spain, Australia	Colombia/Medellin/80370	EPI_ISL_456118	56	M	Medellin	Antioquia	2020-02-10	Symptomatic	Acute respiratory infection	Recovered	Spain , USA	2020-03-09	107	--	No	Yes	Yes	Yes	No	No	No	No	No	No	No	No	No
81271	22.61	23.3	2020-03-18	B.1.5	UK, Spain, Australia	Colombia/Palmira/81271	EPI_ISL_456141	58	F	Palmira	Valle	2020-03-13	Symptomatic	Acute respiratory infection	Recovered		- -	185	--	Yes	Yes	Yes	Yes	No	No	No	No	No	No	No	No	No
82457	21.98	19.56	2020-03-20	B.1.5	UK, Spain, Australia	Colombia/Bello/82457	EPI_ISL_456146	51	M	Bello	Antioquia	2020-03-13	Symptomatic	Acute respiratory infection	Recovered	Spain	2020-03-12	240	--	Yes	Yes	Yes	Yes	No	No	No	No	No	No	No	No	No
84861	22	23.1	2020-03-22	B.1.5	UK, Spain, Australia	Colombia/Bogota/84861	EPI_ISL_456116	50	F	Bogota	Bogota	2020-03-30	Symptomatic	Acute respiratory infection	Recovered	Spain	2020-03-22	454	--	Yes	Yes	No	No	No	No	No	No	No	No	No	No	No
92034	Not data	25.1	2020-03-31	B.1.5	UK, Spain, Australia	Colombia/Buga/GUV-92034/2020	EPI_ISL_447755	32	M	Buga	Valle	2020-03-21	Symptomatic	Acute respiratory infection	Recovered		- -	1766	--	Yes	Yes	Yes	Yes	No	No	No	No	No	No	No	No	No
92042	Not data	23.9	2020-03-31	B.1.5	UK, Spain, Australia	Colombia/Cali/GUV-92042/2020	EPI_ISL_447756	51	M	Cali	Valle	2020-03-23	Symptomatic	Acute respiratory infection	Recovered		- -	1767	--	Yes	Yes	Yes	Yes	No	No	No	No	No	No	No	No	No
92061	Not data	25.6	2020-03-31	B.1.5	UK, Spain, Australia	Colombia/Neiva/GUV-92061/2020	EPI_ISL_447759	50	F	Neiva	Huila	2020-03-19	Symptomatic	Acute respiratory infection	Recovered	Spain	2020-03-09	196	--	Yes	Yes	No	No	No	No	No	No	No	No	No	No	No
93473	Not data	27	2020-04-01	B.1.5	UK, Spain, Australia	Colombia/Cali/GVI-93473/2020	EPI_ISL_447781	40	M	Cali	Valle	2020-03-19	Symptomatic	Acute respiratory infection	Recovered		- -	2046	--	Yes	No	No	No	No	No	No	No	No	No	No	No	No
97760	Not data	28	2020-04-04	B.1.5	UK, Spain, Australia	Colombia/Cucuta/GVI-97760/2020	EPI_ISL_447801	57	M	Cucuta	Norte Santander	2020-03-20	Symptomatic	Serious acute respiratory infection	Deceased		- -	2638	--	Yes	Yes	Not data	Not data	No	No	No	No	No	No	No	No	No
97223	Not data	32.4	2020-04-06	B.1.5	UK, Spain, Australia	Colombia/Yumbo/GVI97223/2020	EPI_ISL_447814	39	F	Yumbo	Valle	2020-04-01	Symptomatic	Acute respiratory infection	Recovered		- -	2665	--	Yes	No	Not data	Not data	No	No	No	No	No	No	No	No	No
97447	Not data	25.6	2020-04-06	B.1.5	UK, Spain, Australia	Colombia/Pacho/GVI97447/2020	EPI_ISL_447815	28	M	Pacho	Cundinamarca	2020-03-18	Symptomatic	Acute respiratory infection	Recovered	Spain	2020-03-20	288	--	No	No	Yes	Yes	No	No	No	No	No	No	No	No	No
97517	Not data	33	2020-04-07	B.1.5	UK, Spain, Australia	Colombia/Tierralta/GVI97517/2020	EPI_ISL_447816	25	M	Tierralta	Cordoba	2020-03-31	Symptomatic	Acute respiratory infection	No data	France	--	ND	--	Yes	Yes	No	No	No	No	No	No	No	No	No	No	No
92087	Not data	29.8	2020-03-31	B.1.8	Nertherland, Iceland, Australia	Colombia/Pereira/GUV-92087/2020	EPI_ISL_447760	67	F	Pereira	Risaralda	2020-03-18	Symptomatic	Acute respiratory infection	Deceased	Spain	2020-03-15	1752	--	Yes	Yes	Yes	Yes	No	No	No	No	No	No	No	No	No
96176	Not data	24.4	2020-04-01	B.2	UK, Iceland, USA	Colombia/Cali/96176	EPI_ISL_456152	53	F	Cali	Valle	2020-03-29	Symptomatic	Acute respiratory infection	Recovered		- -	2655	--	Yes	Yes	Yes	Yes	No	No	No	No	No	No	No	No	No
80663	17	25.2	2020-03-18	B.2.5	UK, Australia, Slovenia	Colombia/Armenia/80663	EPI_ISL_456128	23	F	Armenia	Quindio	2020-03-08	Symptomatic	Acute respiratory infection	Recovered		- -	120	Chain 5	Yes	No	No	No	No	No	No	No	No	No	No	No	No
82099	19.9	22.8	2020-03-19	B.1	UK, Australia, Slovenia	Colombia/Pereira/82099	EPI_ISL_456129	73	F	Pereira	Risaralda	2020-03-19	Symptomatic	Acute respiratory infection	Recovered	USA	2020-03-19	223	--	Yes	Yes	No	No	No	No	No	No	No	No	No	No	No

## Sheet: Appendix 1 Table 2
Article DOI: https://doi.org/https://doi.org/10.3201/eid2612.202969
Genomic Epidemiology of Severe Acute Respiratory Syndrome Coronavirus 2, Colombia
Appendix 1
Appendix 1 Table 2. Nucleotide substitution types of different lineages of SARS-CoV-2 circulating in Colombia
Lineage/Sublineage	Sequence ID	Gene/Protein/Nucleotide Position
			ORF1ab
		-	Leader							Nsp2							Nsp3																	Nsp4						Nsp5A-5B		Nsp6						Nsp7	Nsp8
																																								1	1	1	1	1	1	1	1	1	1
											1	1	1	1	2	2	2	2	3	3	4	5	5	5	5	5	6	6	6	6	7	7	7	8	8	9	9	9	9	0	0	0	1	1	1	1	1	1	2
		2	2	3	4	5	5	5	7	8	0	3	5	7	0	6	7	9	0	3	3	1	1	7	8	8	0	0	2	5	0	5	7	7	8	1	4	4	8	5	7	9	0	0	5	6	7	9	0
		4	7	3	7	2	2	8	0	1	5	2	9	3	1	7	6	7	3	2	9	3	5	9	1	6	2	6	5	4	4	6	2	8	6	9	2	7	1	0	7	8	8	9	7	2	5	1	9
		1	4	5	6	1	3	4	1	5	9	7	3	0	8	6	1	3	7	3	3	6	8	6	2	9	6	7	0	8	7	4	8	2	1	0	9	7	7	7	1	5	3	4	2	0	3	6	4
	Codon Position	-	3	1	1	1	3	1	1	1	2	3	2	1	1	2	3	2	3	1	3	2	3	2	3	3	1	3	3	1	2	3	2	3	1	3	2	2	3	3	3	1	3	2	3	3	1	2	3
B	NC 045512_SARS-CoV-2_Wuhan-Hu-1	C	C	C	A	G	T	C	G	C	C	C	C	G	A	C	A	C	C	G	A	A	T	C	C	C	C	T	C	C	C	C	C	C	G	G	T	T	G	C	T	A	G	C	C	C	C	C	T
A.1.2	Colombia/Manizales/79489	.	.	.	.	.	.	.	.	.	.	.	.	.	.	.	.	.	.	.	.	.	.	.	.	.	.	.	.	.	.	.	.	T	.	.	.	.	.	.	C	.	.	.	.	.	.	.	.
A.2	Colombia/Anserma/GUR-0072/2020	.	.	.	.	.	.	.	.	T	.	.	.	.	.	.	.	.	.	.	.	.	.	.	.	.	.	.	.	.	.	.	.	T	.	.	.	A	.	.	.	.	.	.	.	.	.	.	.
A.5	Colombia/Ibague/GUV-92052/2020	.	.	.	.	.	.	.	.	.	.	.	.	.	.	T	.	.	.	.	.	.	.	.	.	.	.	.	.	.	.	.	.	T	.	.	.	.	.	.	.	.	.	.	.	T	.	.	.
	Colombia/Medellin/79253	.	.	.	.	.	.	.	.	.	.	.	.	.	.	.	.	.	.	.	.	.	.	.	.	.	.	.	.	.	.	.	.	T	.	.	.	.	.	.	.	.	.	.	.	.	.	.	.
	Colombia/Medellin/80825	.	.	.	.	.	.	.	.	.	.	.	.	.	.	.	.	.	.	.	.	.	.	.	.	.	.	.	.	.	.	.	.	T	.	.	.	.	.	.	.	.	.	.	.	.	.	.	.
	Colombia/Medellin79256/2020	.	.	.	.	.	.	.	.	.	.	.	.	.	.	.	.	.	.	.	.	.	.	.	.	.	.	.	.	.	.	.	.	T	.	.	.	.	.	.	.	.	.	.	.	.	.	.	.
B	Colombia/Medellin/GUV-92146/2020	.	.	.	.	.	.	.	.	.	.	.	.	.	.	.	.	.	.	.	.	.	.	.	.	.	.	.	.	.	.	.	.	.	.	.	.	.	.	.	.	.	.	.	.	.	.	.	.
	Colombia/Sabaneta/GUV-92252/2020	.	.	.	.	.	.	.	.	.	.	.	.	.	.	.	.	.	.	.	.	G	.	.	.	.	.	.	.	T	.	.	.	.	.	.	.	.	.	.	.	.	.	.	.	.	.	.	.
	Colombia/Cali/79449	.	.	.	.	.	.	.	.	.	.	.	T	?	.	.	.	.	?	.	.	.	.	.	.	.	?	?	.	?	.	.	.	.	.	.	.	.	.	.	.	.	T	.	.	.	.	.	.
B.1	Colombia/Neiva/GUV-92060/2020	T	.	.	.	.	.	.	.	.	.	.	.	.	.	.	.	.	T	.	.	.	.	?	?	.	?	?	?	?	.	.	.	.	.	.	.	.	.	.	.	.	.	.	.	.	.	.	.
	Colombia/Neiva/GVI-98032/2020	T	.	.	.	.	.	.	.	.	.	.	.	.	.	.	.	.	T	.	.	.	.	.	.	.	.	.	.	.	.	.	.	.	.	.	.	.	.	.	.	.	.	.	.	.	.	.	.
	Colombia/Cartagena/80191	T	.	.	.	.	.	.	.	.	T	?	.	.	.	.	.	.	T	.	.	.	.	.	.	.	.	.	.	.	.	.	.	.	.	.	.	.	.	.	.	.	.	.	.	.	.	.	.
	Colombia/Medellin/GUV-92250/2020	T	.	.	.	.	.	.	.	.	T	.	.	.	.	.	.	.	T	.	.	.	.	.	.	.	.	.	.	.	.	.	.	.	.	.	.	.	.	.	.	.	.	.	.	.	.	.	.
	Colombia/Medellin/GUV-92256/2020	T	.	.	.	.	.	.	.	.	T	.	.	.	.	.	.	.	T	.	.	.	.	.	.	.	.	.	.	.	.	.	.	.	.	.	.	.	.	.	.	.	.	.	.	.	.	.	.
	Colombia/Quibdo/GUR-0787/2020	T	.	.	.	.	.	.	T	.	T	.	.	.	.	.	.	.	T	.	.	.	.	.	.	.	.	.	.	.	.	.	.	.	.	.	.	.	.	.	.	.	.	.	.	.	.	.	.
	Colombia/Ansermanuevo/GVI-97212/2020	T	.	.	.	.	.	.	.	.	T	.	.	.	.	.	.	.	T	.	.	.	C	.	.	.	.	.	.	.	.	.	.	.	.	.	.	.	A	.	.	.	.	.	.	.	.	.	.
	Colombia/Buga/GVI-93352/2020	T	.	.	.	.	.	.	.	.	T	.	.	.	.	.	.	.	T	.	.	.	.	.	.	.	.	.	.	.	.	.	.	.	.	.	.	.	.	.	.	.	.	.	.	.	.	.	.
	Colombia/Cali/GUR-0084/2020	T	.	.	.	.	.	.	.	.	T	.	.	.	.	.	.	.	T	.	.	.	.	.	.	.	.	.	.	.	.	.	.	.	.	.	.	.	.	.	.	.	.	.	.	.	.	.	.
	Colombia/Cali/GUR-0094/2020	T	.	.	.	.	.	.	.	.	T	.	.	.	.	.	.	.	T	.	.	.	.	.	.	.	.	.	.	.	.	.	.	.	.	.	.	.	.	.	.	.	.	.	.	.	.	.	.
	Colombia/Cali/82307	T	.	.	.	.	.	.	.	.	T	.	.	.	.	.	.	.	T	.	.	.	.	.	.	.	.	.	.	.	.	.	.	.	.	.	.	.	.	.	.	.	.	.	.	.	.	.	.
	Colombia/Cali/82320	T	.	.	.	.	.	.	.	.	T	.	.	.	.	.	.	.	T	.	.	.	.	.	.	.	.	.	.	.	.	.	.	.	.	.	.	.	.	.	.	.	.	.	.	.	.	.	.
	Colombia/Cali/96183	T	.	.	.	.	.	.	.	.	T	.	.	.	.	.	.	.	T	.	.	.	.	.	.	.	.	.	.	.	.	.	.	.	.	.	.	.	.	.	.	.	.	.	.	.	.	.	.
	Colombia/Cali-01/2020	T	.	.	.	.	.	.	.	.	T	.	.	.	.	.	.	.	T	.	.	.	.	.	.	.	.	.	.	.	.	.	.	.	.	.	.	.	.	.	.	.	.	.	.	.	.	.	.
	Colombia/Cali/GVI-93366/2020	T	.	.	.	.	.	.	.	.	T	.	.	.	.	.	.	.	T	.	.	.	.	.	.	.	.	.	.	.	.	.	.	.	.	.	.	.	.	.	.	.	.	.	.	.	.	.	.
	Colombia/Cali/GVI-93381/2020	T	.	.	.	.	.	.	.	.	T	.	.	.	.	.	.	.	T	.	.	.	.	.	.	.	.	.	.	.	.	.	.	.	.	.	.	.	.	.	.	.	.	.	.	.	.	.	.
	Colombia/Cali/GVI-93476/2020	T	.	.	.	.	.	.	.	.	T	.	.	.	.	.	.	.	T	.	.	?	?	?	?	?	?	?	.	.	.	.	.	.	.	.	.	.	.	.	.	.	.	.	.	.	.	.	.
	Colombia/Cali/GVI-93477/2020	T	.	.	.	.	.	.	.	.	T	.	.	.	.	.	.	.	T	.	.	?	?	?	?	?	?	?	?	?	?	.	.	.	.	.	.	.	.	.	.	.	.	.	.	.	.	.	.
	Colombia/Cali/GVI-93496/2020	T	.	.	.	.	.	.	.	.	T	.	.	.	.	.	.	.	T	.	.	.	.	.	.	.	.	.	.	.	.	.	.	.	.	.	.	.	.	.	.	.	.	.	.	.	.	.	.
	Colombia/Cali/GVI-93511/2020	T	.	.	.	.	.	.	.	.	T	.	.	.	.	.	.	.	T	.	.	.	.	.	.	.	.	.	.	.	.	.	.	.	.	.	.	.	.	.	.	.	.	.	.	.	.	.	.
	Colombia/Cali/GVI-93535/2020	T	.	.	.	.	.	.	.	.	T	.	.	.	.	.	.	.	T	.	.	.	.	.	.	.	.	.	.	?	?	.	.	.	.	?	?	?	?	.	.	.	.	.	.	.	.	.	.
	Colombia/Cali/GVI-97161/2020	T	.	.	.	.	.	.	.	.	T	.	.	.	.	.	.	.	T	.	.	.	.	.	.	.	.	.	.	.	.	.	.	.	.	.	.	.	.	.	.	.	.	.	.	.	.	.	.
	Colombia/Cartago/81264	T	.	T	.	.	.	.	.	.	T	?	.	.	.	.	.	.	T	.	.	.	.	.	.	.	.	.	.	.	.	.	.	.	.	.	.	.	.	.	.	.	.	.	.	.	.	.	.
	Colombia/Jamundi/GVI-97203/2020	T	.	.	.	.	.	.	.	.	T	.	.	.	.	.	.	.	T	.	.	.	.	.	.	.	.	.	.	.	.	.	.	.	.	.	.	.	.	.	.	.	.	.	.	.	.	.	.
	Colombia/Palmira/GVI-93470/2020	T	.	.	.	.	.	.	.	.	T	.	.	.	G	.	.	.	T	.	.	.	.	.	.	.	.	.	.	.	.	.	.	.	.	.	.	.	.	.	.	.	.	.	.	.	.	.	.
	Colombia/Palmira/GUR-0135/2020	T	.	.	.	-	.	.	.	.	T	.	.	.	.	.	.	.	T	.	.	.	.	T	.	.	.	.	.	.	.	.	.	.	.	.	.	.	.	.	.	.	.	.	.	.	.	.	.
	Colombia/Trujillo/GVI-93534/2020	T	.	.	.	.	.	.	.	.	T	.	.	.	.	.	.	.	T	.	.	.	.	.	.	.	.	.	.	.	.	.	.	.	.	.	.	.	.	.	.	.	.	.	.	.	.	.	.
	Colombia/Tulua/GVI-93538/2020	T	.	.	.	.	.	.	.	.	T	.	.	.	.	.	.	.	T	T	.	.	.	.	.	.	.	.	.	.	.	.	.	.	.	.	.	.	.	.	.	.	.	.	.	.	.	.	.
	Colombia/Pereira/82099	T	.	.	.	.	.	.	.	.	T	.	.	.	.	.	.	.	T	.	.	.	.	.	.	.	?	?	.	.	.	.	.	.	.	.	.	.	.	.	.	.	.	.	T	.	?	.	.
	Colombia/Pereira/GUR-0840/2020	T	.	.	.	.	.	.	.	.	T	.	.	.	.	.	.	.	T	.	.	.	.	.	.	.	?	.	.	?	?	.	.	.	.	.	.	.	.	.	.	.	.	.	.	.	.	.	.
	Colombia/Cienaga/101935	T	.	.	.	.	.	.	.	.	.	.	.	.	.	.	.	.	T	.	.	.	.	.	.	.	.	.	.	.	.	.	.	.	.	.	.	.	.	.	.	.	.	.	.	.	.	.	.
	Colombia/Monteria/GVI97527/2020	T	.	.	.	.	.	.	.	.	.	.	.	.	.	.	.	.	T	.	.	.	.	.	.	.	.	.	.	.	.	.	.	.	.	.	.	.	.	.	.	.	.	.	.	.	.	.	.
	Colombia/Santa Marta/81035	T	.	.	.	.	.	.	.	.	.	.	.	.	.	.	.	.	T	.	.	.	.	.	.	.	.	.	.	.	.	.	?	.	.	.	.	.	.	.	.	.	.	.	.	.	.	.	.
	Colombia/Santa Marta/GVI-93450/2020	T	.	.	.	.	.	.	.	.	.	.	.	.	.	.	.	.	T	.	.	.	.	.	.	.	.	.	.	.	.	.	.	.	.	.	.	.	.	.	.	.	.	.	.	.	.	.	.
	Colombia/Santa Marta/GVI-93457/2020	T	.	.	.	.	.	.	.	.	.	.	.	.	.	.	.	.	T	.	.	.	.	.	.	.	.	.	.	.	.	.	.	.	.	.	.	.	.	.	.	.	.	.	.	.	.	.	.
	Colombia/Valledupar/GVI-97588/2020	T	.	.	.	.	.	.	.	.	.	.	.	.	.	.	.	.	T	.	.	?	.	?	?	?	?	?	.	.	.	.	?	.	.	.	.	.	.	.	.	.	.	.	.	.	.	.	.
	Colombia/Cajica/GVI-97718/2020	T	.	.	.	.	.	.	.	.	.	.	.	.	.	.	.	.	T	.	.	.	.	.	.	.	.	.	.	.	.	.	.	.	.	.	.	.	.	.	.	.	.	.	.	.	.	.	.
	Colombia/Choconta/GVI-93301/2020	T	.	.	.	.	.	.	.	.	.	.	.	.	.	.	.	.	T	.	.	.	.	.	.	.	.	.	.	.	.	.	.	.	.	.	C	.	.	.	.	.	.	.	.	.	.	.	.
	Colombia/Santana/GVI-97349/2020	T	T	.	.	.	.	.	.	.	.	.	.	.	.	.	.	.	T	.	.	.	.	.	.	.	.	.	.	.	.	.	.	.	.	.	.	.	.	.	.	.	.	.	.	.	.	.	.
	Colombia/Soacha/GUR-0454/2020	T	.	.	.	.	.	.	.	.	.	.	.	.	.	.	.	.	T	.	.	.	.	.	.	.	.	.	.	.	.	.	.	.	.	.	.	.	.	.	.	.	.	.	.	.	.	.	.
	Colombia/Soacha/GVI-98290/2020	T	.	.	.	.	.	.	.	.	.	.	.	.	.	.	.	.	T	.	.	.	.	.	.	.	.	.	.	.	.	.	.	.	.	.	.	.	.	.	.	G	.	.	.	.	.	.	.
	Colombia/Zipaquira/GVI-98087/2020	T	.	.	.	.	.	.	.	.	.	.	.	.	.	.	.	.	T	.	.	.	.	.	.	.	.	.	.	.	.	.	.	.	.	.	.	.	.	.	.	.	.	.	.	.	.	.	.
	Colombia/Cali/GVI-97181/2020	T	.	.	.	.	.	.	.	.	.	.	.	.	.	.	T	.	T	.	.	.	.	.	.	.	.	.	.	.	.	.	.	.	.	.	.	.	.	.	.	.	.	.	.	.	T	.	.
	Colombia/Popayan/80705	T	.	.	.	.	.	.	.	.	.	.	.	.	.	.	.	.	T	.	.	.	.	.	.	T	.	.	.	.	.	.	?	.	.	.	.	.	.	.	.	.	.	.	.	.	.	.	.
	Colombia/Medellin/GVI-92161/2020	T	.	.	.	.	.	.	.	.	.	.	.	.	.	.	.	.	T	.	.	.	.	.	.	.	.	.	.	.	.	.	.	.	.	.	.	.	.	T	.	.	.	.	.	.	.	.	.
	Colombia/Cartagena/79738	T	.	.	.	.	.	.	.	.	.	.	.	.	.	.	.	.	T	.	.	.	.	.	.	.	?	?	.	.	.	.	.	.	.	.	.	.	.	T	.	.	.	.	.	.	.	.	.
	Colombia/Cartagena/79890	T	.	.	.	.	.	.	.	.	.	.	.	.	.	.	.	.	T	.	.	.	.	.	.	.	.	.	.	.	.	.	.	.	.	.	.	.	.	T	.	.	.	.	.	.	.	.	.
	Colombia/Ibague/GVI-97921/2020	T	.	.	.	.	.	.	.	.	.	.	.	.	.	.	.	.	T	.	.	.	.	.	.	.	.	.	.	.	.	.	.	.	A	.	.	.	.	T	.	.	.	.	.	.	.	.	.
	Colombia/Leticia/103039	T	.	.	.	.	.	.	.	.	.	.	.	.	.	.	.	.	T	.	.	.	.	.	.	.	.	.	.	.	.	.	.	.	.	.	.	.	.	T	.	.	.	.	.	.	.	.	.
	Colombia/Togui/GUR-0206/2020	T	.	.	.	.	.	.	.	.	.	.	.	.	.	.	.	.	T	.	.	.	.	.	.	.	.	.	.	.	.	.	.	.	.	.	.	.	.	T	.	.	.	.	.	.	.	.	.
	Colombia/Togui/GUR-0207/2020	T	.	.	.	.	.	.	.	.	.	.	.	.	.	.	.	.	T	.	.	.	.	.	.	.	.	.	.	.	.	.	.	.	.	.	.	.	.	T	.	.	.	.	.	.	.	.	.
	Colombia/Togui/GUR-0209/2020	T	.	.	.	.	.	.	.	.	.	.	.	.	.	.	.	.	T	.	.	.	.	.	.	.	.	.	.	.	.	.	.	.	.	.	.	.	.	T	.	.	.	.	.	.	.	.	.
	Colombia/Togui/GUR-0210/2020	T	.	.	.	.	.	.	.	.	.	.	.	.	.	.	.	.	T	.	.	.	.	.	.	.	.	.	.	.	.	.	.	.	.	.	.	.	.	T	.	.	.	.	.	.	.	.	.
	Colombia/Togui/GUR-0212/2020	T	.	.	.	.	.	.	.	.	.	.	.	.	.	.	.	.	T	.	.	.	.	.	.	.	.	.	.	.	.	.	.	.	.	.	.	.	.	T	.	.	.	.	.	.	.	.	.
	Colombia/Togui/GUR-0215/2020	T	.	.	.	.	.	.	.	.	.	.	.	.	.	.	.	.	T	.	.	.	.	.	.	.	.	.	.	.	.	.	.	.	.	.	.	.	.	T	.	.	.	.	.	.	.	.	.
	Colombia/Togui/GVI-97795/2020	T	.	.	.	.	.	.	.	.	.	.	.	.	.	.	.	.	T	.	.	.	.	.	.	.	.	.	.	.	.	.	.	.	.	.	.	.	.	T	.	.	.	.	.	.	.	.	.
	Colombia/Envigado/GUV-92155/2020	T	.	.	G	.	.	.	.	.	.	.	.	.	.	.	.	.	T	.	.	.	.	.	.	.	.	.	.	.	.	.	.	.	.	.	.	.	.	T	.	.	.	.	.	.	.	.	.
	Colombia/Neiva/GVI-97855/2020	T	.	.	G	.	.	.	.	.	.	.	.	.	.	.	.	.	T	.	.	.	.	.	.	.	.	.	.	.	.	.	.	.	.	.	.	.	.	T	.	.	.	.	.	.	.	.	.
	Colombia/Neiva/GVI-97875/2020	T	.	.	G	.	.	.	.	.	.	.	.	.	.	.	.	.	T	.	.	.	.	.	.	.	.	.	.	.	.	.	.	.	.	.	.	.	.	T	.	.	.	.	.	.	.	.	.
B.1.1	Colombia/Bogota/78390/2020	T	.	.	.	.	.	.	.	.	.	.	.	.	.	.	.	.	T	.	.	.	.	.	.	.	.	.	.	.	.	.	?	.	.	.	.	.	.	.	.	.	.	.	.	.	.	.	.
	Colombia/Andalucia/GVI-93537/2020	T	.	.	.	.	.	.	.	.	.	.	.	.	.	.	.	.	T	.	.	.	.	.	.	.	.	.	.	.	.	.	.	.	.	.	.	.	.	.	.	.	.	.	.	.	.	.	C
	Colombia/Bucaramanga/80123	T	.	.	.	.	.	.	.	.	.	.	.	.	.	.	.	.	T	.	.	.	.	.	.	.	.	C	.	.	.	.	.	.	.	.	.	.	.	.	.	.	.	.	.	.	.	.	.
	Colombia/Cali/81279	T	.	.	.	.	.	.	.	.	.	.	.	.	?	.	.	.	T	.	.	.	.	.	.	.	.	.	.	.	.	.	?	.	.	.	.	.	.	.	.	.	.	.	.	.	.	.	.
	Colombia/Cali/81251	T	.	.	.	.	.	.	.	.	.	.	.	.	.	.	.	.	T	.	.	.	.	.	.	.	.	.	.	.	.	.	.	.	.	.	.	.	.	.	.	.	.	.	.	.	.	.	.
	Colombia/Ipiales/GUR-0609/2020	T	.	.	.	.	.	.	.	.	.	.	.	.	.	.	.	.	T	.	.	.	.	.	.	.	.	.	.	.	T	.	.	.	.	.	.	.	.	.	.	.	.	.	.	.	.	.	.
	Colombia/Ipiales/GUR-0627/2020	T	.	.	.	.	.	.	.	.	.	.	?	?	.	.	.	T	T	.	.	.	.	.	.	.	?	?	T	.	.	.	.	.	.	.	.	.	.	.	.	.	.	.	.	.	.	.	.
	Colombia/Ipiales/GVI-97417/2020	T	.	.	.	.	.	.	.	.	.	.	.	.	.	.	.	.	T	.	.	.	.	.	.	.	.	.	T	.	.	.	.	.	.	.	.	.	.	.	.	.	.	.	.	.	.	.	.
	Colombia/Tumaco/103303	T	.	.	.	.	.	.	.	.	.	.	.	.	.	.	.	.	T	.	.	.	.	.	.	.	T	.	.	.	.	.	.	.	.	.	.	.	.	.	.	.	.	.	.	.	.	.	.
	Colombia/Cali/GVI-93467/2020	T	.	.	.	.	.	.	.	.	.	.	.	.	.	.	.	.	T	.	.	.	.	.	.	.	.	.	.	.	.	.	.	.	.	.	.	.	.	.	.	.	.	.	.	.	.	.	.
	Colombia/El Cerrito/GVI-97210/2020	T	.	.	.	.	.	.	.	.	.	.	.	.	.	.	.	.	T	.	.	.	.	.	.	.	.	.	.	.	.	.	.	.	.	.	.	.	.	.	.	.	.	.	.	.	.	.	.
	Colombia/El Cerrito/GVI-97321/2020	T	.	.	.	.	.	.	.	.	.	.	.	.	.	.	.	.	T	.	.	.	.	.	.	.	.	.	.	.	.	.	.	.	.	.	.	.	.	.	.	.	.	.	.	.	.	.	.
	Colombia/Barrancabermeja/94514	T	.	.	.	.	.	.	.	.	.	.	.	.	.	.	.	.	T	.	.	.	.	.	.	.	?	?	.	.	.	.	.	.	.	.	.	.	.	.	.	.	.	.	.	.	.	.	.
	Colombia/Villavicencio/GVI-97769/2020	T	.	.	.	.	.	.	.	.	.	.	.	.	.	.	.	.	T	.	.	.	.	.	.	.	.	.	.	.	.	.	.	.	.	.	.	.	.	.	.	.	.	.	.	.	.	.	.
	Colombia/Villavicencio/GVI-97782/2020	T	.	.	.	.	.	.	.	.	.	.	.	.	.	.	.	.	T	.	.	.	.	.	.	.	.	.	.	.	.	.	T	.	.	.	.	.	.	.	.	.	.	.	.	.	.	.	.
	Colombia/Villavicencio/GVI-97783/2020	T	.	.	.	.	.	.	.	.	.	.	.	.	.	.	.	.	T	.	.	.	.	.	.	.	.	.	.	.	.	.	T	.	.	.	.	.	.	.	.	.	.	.	.	.	.	.	.
B.1.3	Colombia/Pereira/GVI-98006/2020	T	.	.	.	.	.	.	.	.	T	.	.	.	.	.	.	.	T	.	.	.	.	.	.	.	.	.	.	.	.	.	.	.	.	.	.	.	.	.	.	.	.	.	.	.	.	T	.
	Colombia/Dosquebradas/GVI-98011/2020	T	.	.	.	.	.	.	.	.	T	.	.	.	.	.	.	.	T	.	.	.	.	.	.	.	.	.	.	.	.	.	.	.	.	.	.	.	.	.	.	.	.	.	.	.	.	T	.
B.1.5	Colombia/Barranquilla79743	T	.	.	.	.	.	.	.	.	.	.	.	.	.	.	.	.	T	.	.	.	.	.	.	.	?	?	.	.	.	.	.	.	.	.	.	.	.	.	.	.	.	.	.	.	.	.	.
	Colombia/Tierralta/GVI97517/2020	T	.	.	.	.	.	.	.	.	.	.	.	.	.	.	.	.	T	.	.	.	.	.	.	.	.	.	.	.	.	.	.	.	.	.	.	.	.	.	.	.	.	.	.	.	.	.	.
	Colombia/Medellin/80370	T	.	.	.	.	.	.	.	.	Y	Y	.	.	.	.	.	.	T	.	.	.	.	.	.	.	.	.	.	.	.	.	.	.	.	.	.	.	.	.	.	.	.	.	.	.	.	.	.
	Colombia/Bello/82457	T	.	.	.	.	.	.	.	.	.	.	.	.	.	.	.	.	T	.	.	.	.	.	.	.	.	.	.	.	.	.	.	.	.	.	.	.	.	.	.	.	.	.	.	.	.	.	.
	Colombia/Bogota/79190	T	.	.	.	.	.	.	.	.	.	.	.	.	.	.	.	.	T	.	.	.	.	.	.	.	.	.	.	.	.	.	.	.	.	.	.	.	.	.	.	.	.	.	.	.	.	.	.
	Colombia/Bogota/84861	T	.	.	.	.	.	.	.	.	.	.	.	.	.	.	.	.	T	.	.	.	.	.	.	.	.	.	.	.	.	.	.	.	.	.	.	.	.	.	.	.	.	.	.	.	.	.	.
	Colombia/Pacho/GVI97447/2020	T	.	.	.	.	.	.	.	.	.	.	.	.	.	.	.	.	T	.	.	.	.	.	.	.	.	?	?	?	.	.	.	.	.	.	.	.	.	.	.	.	.	.	.	.	.	.	.
	Colombia/Bucaramanga/79752	T	.	.	.	.	.	.	.	.	.	.	.	.	.	.	.	.	T	.	.	.	.	.	.	.	.	.	.	.	.	.	.	.	.	.	.	.	.	.	.	.	.	.	.	.	.	.	.
	Colombia/Cucuta/79504	T	.	.	.	.	.	.	.	.	.	.	.	.	.	.	.	.	T	.	.	.	.	.	.	.	.	.	.	.	.	.	.	.	.	.	.	.	.	.	.	.	.	.	.	.	.	.	.
	Colombia/Cucuta/80656	T	.	.	.	.	.	.	.	.	.	.	.	.	.	.	.	.	T	.	.	.	.	.	.	.	.	.	.	.	.	.	.	.	.	.	.	.	.	.	.	.	.	.	.	.	.	.	.
	Colombia/Cucuta/GVI-97760/2020	T	.	.	.	.	.	.	.	.	.	.	.	.	.	.	.	.	T	.	.	?	?	?	?	?	?	?	.	.	.	.	?	.	.	.	.	.	.	?	?	?	?	?	.	.	.	.	.
	Colombia/Cali/79773	T	.	.	.	.	.	.	.	.	.	.	.	.	.	.	.	.	T	.	.	.	.	.	.	.	.	.	.	.	.	.	?	.	.	.	.	.	.	.	.	.	.	.	.	.	.	.	.
	Colombia/Cali/79779	T	.	.	.	.	.	.	.	.	.	.	.	.	.	.	.	.	T	.	.	.	.	.	.	.	.	.	.	.	.	.	?	.	.	.	.	.	.	.	.	.	.	.	.	.	.	.	.
	Colombia/Cali/79965	T	.	.	.	.	.	.	.	.	.	.	.	.	.	.	.	.	T	.	.	.	.	.	T	.	.	.	.	.	.	.	.	.	.	.	.	.	.	.	.	.	.	.	.	.	.	.	.
	Colombia/Palmira/81271	T	.	.	.	.	.	.	.	.	.	.	.	.	?	.	.	.	T	.	.	.	.	.	.	.	.	.	.	.	.	.	?	.	.	.	.	.	.	.	.	.	.	.	.	.	.	.	.
	Colombia/Neiva/GUR-0900/2020	T	.	.	.	A	G	.	.	.	.	.	.	.	.	.	.	.	T	.	.	.	.	.	.	.	.	.	.	.	.	.	.	.	.	.	.	.	.	.	.	.	.	.	.	.	.	.	.
	Colombia/Neiva/GUR-0920/2020	T	.	.	.	.	.	T	.	.	.	.	.	.	.	.	.	.	T	.	.	.	.	.	.	.	.	.	.	?	.	.	.	.	.	.	.	.	.	.	.	.	.	.	.	.	.	.	.
	Colombia/Neiva/GUV-92061/2020	T	.	.	.	.	.	.	.	.	.	.	.	.	.	.	.	.	T	.	.	.	.	.	.	.	.	.	.	.	.	.	.	.	.	.	.	.	.	.	.	.	.	.	.	.	.	.	.
	Colombia/Ibague/80202	T	.	.	.	.	.	.	.	.	.	.	.	.	.	?	?	.	T	.	.	.	.	.	.	.	.	.	.	.	.	.	?	.	.	.	.	.	.	.	.	.	.	.	.	.	.	.	.
	Colombia/Madrid/GUR-0458/2020	T	.	.	.	.	.	.	.	.	.	.	.	.	.	.	.	.	T	.	.	.	.	.	.	.	.	.	.	.	.	.	.	.	.	.	.	.	.	.	.	.	.	.	.	.	.	.	.
	Colombia/Zipaquira/GUR-0459/2020	T	.	.	.	.	.	.	.	.	.	.	.	.	.	.	.	.	T	.	.	.	.	.	.	.	.	.	.	.	.	.	.	.	.	.	.	.	.	.	.	.	.	.	.	.	.	.	.
	Colombia/Santa Sofia/GUR-0574/2020	T	.	.	.	.	.	.	.	.	.	.	.	.	.	.	.	.	T	.	.	.	.	.	.	.	.	.	.	.	.	.	.	.	.	.	.	.	.	.	.	.	.	.	.	.	.	.	.
	Colombia/Funza/GUR-1215/2020	T	.	.	.	.	.	.	.	.	.	.	.	.	.	.	.	.	T	.	T	.	.	.	.	.	.	.	.	.	.	.	.	.	.	.	.	.	.	.	.	.	.	.	.	.	.	.	.
	Colombia/Cali/GVI-93473/2020	T	.	.	.	.	.	.	.	.	.	.	.	.	.	.	.	.	T	.	.	.	.	.	.	.	.	.	.	.	.	.	.	.	.	.	.	.	.	.	.	.	.	.	.	.	.	.	.
	Colombia/Pereira/80245	T	.	.	.	.	.	.	.	.	.	.	.	.	.	.	.	.	T	.	.	.	.	.	.	.	.	.	.	.	.	T	.	.	.	.	.	.	.	.	.	.	.	.	.	.	.	.	.
	Colombia/Cali/GUV-92042/2020	T	.	.	.	.	.	.	.	.	.	.	.	.	.	.	.	.	T	.	.	.	.	.	.	.	.	.	.	.	.	.	.	.	.	.	.	.	.	.	.	.	.	.	.	.	.	.	.
	Colombia/Yumbo/GVI97223/2020	T	.	.	.	.	.	.	.	.	.	.	.	.	.	.	.	.	T	.	.	.	.	.	.	.	.	.	.	.	.	.	.	.	.	.	.	.	.	.	.	.	.	.	.	.	.	.	.
	Colombia/Palmira/79929	T	.	.	.	.	.	.	.	.	?	T	.	.	.	.	.	.	T	.	.	.	.	.	.	.	.	.	.	.	.	.	.	.	.	.	.	.	.	.	.	.	.	.	.	.	.	.	.
	Colombia/Palmira/79930	T	.	.	.	.	.	.	.	.	?	T	.	.	.	.	.	.	T	.	.	.	.	.	.	.	?	?	.	.	.	.	.	.	.	.	.	.	.	.	.	.	.	.	.	.	.	.	.
	Colombia/Cali/79943	T	.	.	.	.	.	.	.	.	.	.	.	.	.	.	.	.	T	.	.	.	.	.	.	Y	.	.	.	.	.	.	.	.	.	.	.	.	.	.	.	.	.	T	.	.	.	.	.
	Colombia/Buga/GUV-92034/2020	T	.	.	.	.	.	.	.	.	.	.	.	.	.	.	.	.	T	.	.	.	.	.	.	T	.	.	.	.	.	.	.	.	.	.	.	.	.	.	.	.	.	T	.	.	.	.	.
B.1.8	Colombia/Pereira/GUV-92087/2020	T	.	.	.	.	.	.	.	.	.	.	.	.	.	.	.	.	T	.	.	.	.	.	.	.	.	.	.	.	.	.	.	.	.	.	.	.	.	.	.	.	.	.	.	.	.	.	.
B.1.11	Colombia/Itagui/GUV-92218/2020	T	.	.	.	.	.	.	.	.	.	.	.	.	.	.	.	.	T	.	.	.	.	.	.	.	.	.	.	.	.	.	.	.	.	T	.	.	.	.	.	.	.	.	.	.	.	.	.
B.2	Colombia/Cali/96176	.	.	.	.	.	.	.	.	.	.	.	.	A	.	.	.	.	.	.	.	.	.	.	.	.	.	?	.	.	.	.	.	.	.	.	.	.	.	.	.	.	T	.	.	.	.	.	.
B.2.5	Colombia/Armenia/79911	.	.	.	.	.	.	.	.	.	.	.	.	.	.	.	.	.	.	.	.	.	.	.	.	.	.	.	.	.	.	.	.	.	.	.	.	.	.	.	.	.	T	.	.	.	.	.	.
	Colombia/Armenia/80663	.	.	.	.	.	.	.	.	.	.	.	.	.	.	.	.	.	.	.	.	.	.	.	.	.	.	.	.	.	.	.	.	.	.	.	.	.	.	.	.	.	T	.	.	.	.	.	.
[truncated: 85 more columns]

## Sheet: Appendix 1 Table 3
Article DOI: https://doi.org/https://doi.org/10.3201/eid2612.202969
Genomic Epidemiology of Severe Acute Respiratory Syndrome Coronavirus 2, Colombia
Appendix 1
Appendix 1 Table 3. Amino acid change patterns of different lineages of SARS-CoV-2 circulating in Colombia
Lineage	Sequence ID	Gene/Protein/Amino Acid Position
		ORF1ab																																														S
		Leader					Nsp2						Nsp3								Nsp4			Nsp6				Nsp7	Nsp8	Nsp9	RdRp								Helicase						3'-to-5' ExoN		Endo-RNAse	Spike
															1	1	1	1	2	2	2	3	3	3	3	3	3	3	4	4	4	4	4	4	4	5	5	5	5	5	5	5	5	5	6	6	6
					1	1	1	2	4	4	5	8	8	9	0	6	8	9	2	4	8	0	0	5	6	6	8	8	0	2	4	4	7	7	8	0	2	3	5	6	8	8	8	8	0	2	4	1	1
		2	7	8	0	4	8	6	4	8	8	0	3	0	2	2	4	2	6	8	6	5	7	7	0	1	3	8	8	4	8	8	1	2	4	6	1	0	6	2	0	2	6	9	2	5	9	4	8
		4	1	6	7	6	4	5	3	9	5	4	2	3	0	4	4	1	1	8	6	5	1	4	6	0	0	4	3	1	7	9	5	5	1	3	6	0	9	1	5	8	5	2	3	2	1	6	1
B	NC 045512_SARS-CoV-2_Wuhan-Hu-1	R	I	V	L	G	R	T	S	E	M	P	E	A	V	D	T	P	S	S	V	I	F	R	L	A	P	S	T	M	A	A	P	I	A	G	D	T	H	L	T	P	Y	A	R	P	D	H	G
A.1.2	Colombia/Manizales/79489	.	.	.	.	.	.	.	.	.	.	.	.	.	.	.	.	.	.	.	.	.	.	.	.	.	.	.	.	.	.	.	.	.	.	.	.	.	.	.	.	L	C	.	.	.	.	?	.
A.2	Colombia/Anserma/GUR-0072/2020	.	.	.	.	.	C	.	.	.	.	.	.	.	.	.	.	.	.	.	.	.	Y	.	.	.	.	.	.	.	.	.	.	.	.	.	.	.	.	.	.	.	.	.	.	.	.	.	.
A.5	Colombia/Ibague/GUV-92052/2020	.	.	.	.	.	.	.	.	.	.	L	.	.	.	.	.	.	.	.	.	.	.	.	.	.	.	.	.	.	.	.	.	.	.	.	.	.	.	.	.	.	.	.	.	.	.	.	.
	Colombia/Medellin/79253	.	.	.	.	.	.	.	.	.	.	.	.	.	.	.	.	.	.	.	.	.	.	.	.	.	.	.	.	.	.	.	.	.	.	.	.	.	.	.	.	.	.	.	.	.	Y	.	.
	Colombia/Medellin/80825	.	.	.	.	.	.	.	.	.	.	.	.	.	.	.	.	.	.	.	.	.	.	.	.	.	.	.	.	.	.	.	.	.	.	.	.	.	.	.	.	.	.	.	.	.	.	.	.
	Colombia/Medellin79256/2020	.	.	.	.	.	.	.	.	.	.	.	.	.	.	.	.	.	.	.	.	.	.	.	.	.	.	.	.	.	.	.	.	.	.	.	.	.	.	.	.	.	.	.	.	.	.	.	.
B	Colombia/Medellin/GUV-92146/2020	.	.	.	.	.	.	.	.	.	.	.	.	.	.	.	.	.	.	.	.	.	.	.	.	.	.	.	.	.	.	.	.	.	.	.	.	.	.	.	.	.	.	.	.	.	.	.	?
	Colombia/Sabaneta/GUV-92252/2020	.	.	.	.	.	.	.	.	.	.	.	.	.	.	G	.	.	.	.	.	.	.	.	.	.	.	.	.	.	.	.	.	.	.	.	.	.	.	.	.	.	.	.	.	.	.	?	.
	Colombia/Cali/79449	.	.	.	.	.	.	.	F	?	.	.	.	.	.	.	.	?	.	.	.	.	.	.	F	.	.	.	.	.	.	.	.	.	.	.	.	.	.	.	.	.	.	.	.	.	.	.	.
B.1	Colombia/Neiva/GUV-92060/2020	.	.	.	.	.	.	.	.	.	.	.	.	.	.	.	?	?	.	.	.	.	.	.	.	.	.	.	.	.	.	.	L	.	.	.	.	.	.	.	.	.	.	V	.	.	.	.	.
	Colombia/Neiva/GVI-98032/2020	.	.	.	.	.	.	.	.	.	.	.	.	.	.	.	.	.	.	.	.	.	.	.	.	.	.	.	.	.	.	.	L	.	.	.	.	.	.	.	?	?	?	?	?	.	.	.	.
	Colombia/Cartagena/80191	.	.	.	.	.	.	I	.	.	.	.	.	.	.	.	.	.	.	.	.	.	.	.	.	.	.	.	.	.	.	.	L	.	.	.	.	.	.	.	.	.	.	.	.	.	.	.	.
	Colombia/Medellin/GUV-92250/2020	.	.	.	.	.	.	I	.	.	.	.	.	.	.	.	.	.	.	.	.	.	.	.	.	.	.	.	.	.	.	.	L	.	.	.	.	.	.	.	.	.	.	.	.	.	.	.	.
	Colombia/Medellin/GUV-92256/2020	.	.	.	.	.	.	I	.	.	.	.	.	.	.	.	.	.	.	.	.	.	.	.	.	.	.	.	.	.	.	.	L	.	.	.	.	.	.	.	.	.	.	.	.	.	.	.	.
	Colombia/Quibdo/GUR-0787/2020	.	.	.	.	C	.	I	.	.	.	.	.	.	.	.	.	.	.	.	.	.	.	.	.	.	.	.	.	.	.	.	L	.	.	.	.	.	.	.	.	.	.	.	.	.	.	.	.
	Colombia/Ansermanuevo/GVI-97212/2020	.	.	.	.	.	.	I	.	.	.	.	.	.	.	.	.	.	.	.	.	.	.	.	.	.	.	.	.	.	.	.	L	.	.	.	.	.	.	.	.	.	.	.	.	.	.	.	.
	Colombia/Buga/GVI-93352/2020	.	.	.	.	.	.	I	.	.	.	.	.	.	.	.	.	.	.	.	.	.	.	.	.	.	.	.	.	.	.	.	L	.	.	.	.	.	.	.	.	.	.	.	.	.	.	.	.
	Colombia/Cali/GUR-0084/2020	.	.	.	.	.	.	I	.	.	.	.	.	.	.	.	.	.	.	.	.	.	.	.	.	.	.	.	.	.	.	.	L	.	.	.	.	.	.	.	.	.	.	.	.	.	.	.	.
	Colombia/Cali/GUR-0094/2020	.	.	.	.	.	.	I	.	.	.	.	.	.	.	.	.	.	.	.	.	.	.	.	.	.	.	.	.	.	.	.	L	.	.	.	.	.	.	.	.	.	.	.	.	.	.	.	.
	Colombia/Cali/82307	.	.	.	.	.	.	I	.	.	.	.	.	.	.	.	.	.	.	.	.	.	.	.	.	.	.	.	.	.	.	.	L	.	.	.	.	.	.	.	.	.	.	.	.	.	.	.	.
	Colombia/Cali/82320	.	.	.	.	.	.	I	.	.	.	.	.	.	.	.	.	.	.	.	.	.	.	.	.	.	.	.	.	.	.	.	L	.	.	.	.	.	.	.	.	.	.	.	.	.	.	.	.
	Colombia/Cali/96183	.	.	.	.	.	.	I	.	.	.	.	.	.	.	.	.	.	.	.	.	.	.	.	.	.	.	.	.	.	.	.	L	.	.	.	.	.	.	.	.	.	.	.	.	.	.	.	.
	Colombia/Cali-01/2020	.	.	.	.	.	.	I	.	.	.	.	.	.	.	.	.	.	.	.	.	.	.	.	.	.	.	.	.	.	.	.	L	.	.	.	.	.	.	.	.	.	.	.	.	.	.	.	.
	Colombia/Cali/GVI-93366/2020	.	.	.	.	.	.	I	.	.	.	.	.	.	.	.	.	.	.	.	.	.	.	.	.	.	.	.	.	.	.	.	L	.	.	.	.	.	.	.	.	.	.	.	.	.	.	.	.
	Colombia/Cali/GVI-93381/2020	.	.	.	.	.	.	I	.	.	.	.	.	.	.	.	.	.	.	.	.	.	.	.	.	.	.	.	.	.	.	.	L	.	.	.	.	.	.	.	.	.	.	.	.	.	.	.	.
	Colombia/Cali/GVI-93476/2020	.	.	.	.	.	.	I	.	.	.	.	.	.	.	?	?	?	.	.	.	.	.	.	.	.	.	.	.	.	.	.	L	.	.	.	.	.	.	.	.	.	.	.	.	.	.	.	.
	Colombia/Cali/GVI-93477/2020	.	.	.	.	.	.	I	.	.	.	.	.	.	.	?	?	?	?	.	.	.	.	.	.	.	.	.	.	.	.	.	L	.	.	.	.	.	.	.	.	.	.	.	.	.	.	.	.
	Colombia/Cali/GVI-93496/2020	.	.	.	.	.	.	I	.	.	.	.	.	.	.	.	.	.	.	.	.	.	.	.	.	.	.	.	.	.	.	.	L	.	.	.	.	.	.	.	.	.	.	.	.	.	.	.	.
	Colombia/Cali/GVI-93511/2020	.	.	.	.	.	.	I	.	.	.	.	.	.	.	.	.	.	.	.	.	.	.	.	.	.	.	.	.	.	.	.	L	.	.	.	.	.	.	.	.	.	.	.	.	.	.	.	.
	Colombia/Cali/GVI-93535/2020	.	.	.	.	.	.	I	.	.	.	.	.	.	.	.	.	.	?	.	.	?	?	.	.	.	.	.	.	.	.	.	L	.	.	.	.	.	.	.	.	.	.	.	.	?	?	?	?
	Colombia/Cali/GVI-97161/2020	.	.	.	.	.	.	I	.	.	.	.	.	.	.	.	.	.	.	.	.	.	.	.	.	.	.	.	.	.	.	.	L	.	.	.	.	.	.	.	.	.	.	.	.	.	.	.	.
	Colombia/Cartago/81264	C	.	.	.	.	.	I	.	.	.	.	.	.	.	.	.	.	.	.	.	.	.	.	.	.	.	.	.	.	.	.	L	.	.	.	.	.	.	.	.	.	.	.	.	.	.	?	.
	Colombia/Jamundi/GVI-97203/2020	.	.	.	.	.	.	I	.	.	.	.	.	.	.	.	.	.	.	.	.	.	.	.	.	.	.	.	.	.	.	.	L	.	.	.	.	.	.	.	.	.	.	.	.	.	.	.	.
	Colombia/Palmira/GVI-93470/2020	.	.	.	.	.	.	I	.	.	V	.	.	.	.	.	.	.	.	.	.	.	.	.	.	.	.	.	.	.	.	.	L	.	.	.	.	.	.	.	.	.	.	.	.	.	.	.	.
	Colombia/Palmira/GUR-0135/2020	.	.	-	.	.	.	I	.	.	.	.	.	.	.	.	I	.	.	.	.	.	.	.	.	.	.	.	.	.	.	.	L	.	.	.	.	.	.	.	.	.	.	.	.	.	.	.	.
	Colombia/Trujillo/GVI-93534/2020	.	.	.	.	.	.	I	.	.	.	.	.	.	.	.	.	.	.	.	.	.	.	.	.	.	.	.	.	.	.	.	L	.	.	.	.	.	.	.	.	.	.	.	.	.	.	.	.
	Colombia/Tulua/GVI-93538/2020	.	.	.	.	.	.	I	.	.	.	.	.	.	F	.	.	.	.	.	.	.	.	.	.	.	.	.	.	.	.	.	L	.	.	.	.	.	.	.	.	.	.	.	.	.	.	.	.
	Colombia/Pereira/82099	.	.	.	.	.	.	I	.	.	.	.	.	.	.	.	.	?	.	.	.	.	.	.	.	.	?	.	.	.	.	.	L	.	.	.	.	.	.	.	.	.	.	.	.	.	.	.	.
	Colombia/Pereira/GUR-0840/2020	.	.	.	.	.	.	I	.	.	.	.	.	.	.	.	.	?	?	.	.	.	.	.	.	.	.	.	.	.	.	.	L	.	.	.	.	.	.	.	.	.	.	.	.	.	.	.	.
	Colombia/Cienaga/101935	.	.	.	.	.	.	.	.	.	.	.	.	.	.	.	.	.	.	.	.	.	.	.	.	.	.	.	.	.	.	.	L	.	.	.	.	.	.	.	.	.	.	.	.	.	.	.	.
	Colombia/Monteria/GVI97527/2020	.	.	.	.	.	.	.	.	.	.	.	.	.	.	.	.	.	.	.	.	.	.	.	.	.	.	.	.	.	.	.	L	.	.	.	.	.	.	.	.	.	.	.	.	.	.	.	.
	Colombia/Santa Marta/81035	.	.	.	.	.	.	.	.	.	.	.	.	.	.	.	.	.	.	?	.	.	.	.	.	.	.	.	.	.	.	.	L	.	.	.	.	.	.	.	.	.	.	.	.	.	.	.	.
	Colombia/Santa Marta/GVI-93450/2020	.	.	.	.	.	.	.	.	.	.	.	.	.	.	.	.	.	.	.	.	.	.	.	.	.	.	.	.	.	.	.	L	.	.	.	.	.	.	.	.	.	.	.	.	.	.	.	.
	Colombia/Santa Marta/GVI-93457/2020	.	.	.	.	.	.	.	.	.	.	.	.	.	.	.	.	.	.	.	.	.	.	.	.	.	.	.	.	.	.	.	L	.	.	.	.	.	.	.	.	.	.	.	.	.	.	.	.
	Colombia/Valledupar/GVI-97588/2020	.	.	.	.	.	.	.	.	.	.	.	.	.	.	?	?	?	.	?	.	.	.	.	.	.	.	.	.	.	.	.	L	.	.	.	.	.	.	.	.	.	.	.	.	.	.	.	.
	Colombia/Cajica/GVI-97718/2020	.	.	.	.	.	.	.	.	.	.	.	.	.	.	.	.	.	.	.	.	.	.	.	.	.	.	.	.	.	.	.	L	.	.	.	.	.	.	.	.	.	.	.	.	.	.	.	.
	Colombia/Choconta/GVI-93301/2020	.	.	.	.	.	.	.	.	.	.	.	.	.	.	.	.	.	.	.	.	T	.	.	.	.	.	.	.	.	.	.	L	.	.	.	.	.	.	.	.	.	.	.	.	.	.	.	.
	Colombia/Santana/GVI-97349/2020	.	.	.	.	.	.	.	.	.	.	.	.	.	.	.	.	.	.	.	.	.	.	.	.	.	.	.	.	.	.	.	L	.	.	.	.	.	.	.	.	.	.	.	.	.	.	.	.
	Colombia/Soacha/GUR-0454/2020	.	.	.	.	.	.	.	.	.	.	.	.	.	.	.	.	.	.	.	.	.	.	.	.	.	.	.	.	.	.	.	L	.	.	.	.	.	.	.	.	.	.	.	.	.	.	.	.
	Colombia/Soacha/GVI-98290/2020	.	.	.	.	.	.	.	.	.	.	.	.	.	.	.	.	.	.	.	.	.	.	G	.	.	.	.	.	.	.	.	L	.	T	.	.	.	.	.	.	.	.	.	.	.	.	.	.
	Colombia/Zipaquira/GVI-98087/2020	.	.	.	.	.	.	.	.	.	.	.	.	.	.	.	.	.	.	.	.	.	.	.	.	.	.	.	.	.	.	.	L	.	.	.	.	.	.	.	.	.	.	.	.	.	.	.	.
	Colombia/Cali/GVI-97181/2020	.	.	.	.	.	.	.	.	.	.	.	D	.	.	.	.	.	.	.	.	.	.	.	.	.	S	.	.	.	.	.	L	.	.	.	.	.	.	.	.	.	.	.	.	.	.	N	.
	Colombia/Popayan/80705	.	.	.	.	.	.	.	.	.	.	.	.	.	.	.	.	.	.	?	.	.	.	.	.	.	.	.	.	.	.	.	?	.	.	.	.	.	.	.	.	.	.	.	.	.	.	.	.
	Colombia/Medellin/GVI-92161/2020	.	.	.	.	.	.	.	.	.	.	.	.	.	.	.	.	.	.	.	.	.	.	.	.	.	.	.	.	.	.	.	L	.	.	.	.	.	.	.	.	.	.	.	.	.	.	.	.
	Colombia/Cartagena/79738	.	.	.	.	.	.	.	.	.	.	.	.	.	.	.	.	?	.	.	.	.	.	.	.	.	.	.	.	.	.	.	L	.	.	.	.	.	.	.	.	.	.	.	.	.	.	.	.
	Colombia/Cartagena/79890	.	.	.	.	.	.	.	.	.	.	.	.	.	.	.	.	.	.	.	.	.	.	.	.	.	.	.	.	.	.	.	L	.	.	.	.	I	.	.	.	.	.	.	.	.	.	.	.
	Colombia/Ibague/GVI-97921/2020	.	.	.	.	.	.	.	.	.	.	.	.	.	.	.	.	.	.	.	M	.	.	.	.	.	.	.	.	.	.	.	L	.	.	.	.	.	.	.	.	.	.	.	.	.	.	.	.
	Colombia/Leticia/103039	.	.	.	.	.	.	.	.	.	.	.	.	.	.	.	.	.	.	.	.	.	.	.	.	.	.	.	.	.	.	.	L	.	.	.	.	.	.	.	.	.	.	.	.	.	.	.	.
	Colombia/Togui/GUR-0206/2020	.	.	.	.	.	.	.	.	.	.	.	.	.	.	.	.	.	.	.	.	.	.	.	.	.	.	.	.	.	.	.	L	.	.	.	.	.	.	.	.	.	.	.	.	.	.	.	.
	Colombia/ToguiGUR-0207/2020	.	.	.	.	.	.	.	.	.	.	.	.	.	.	.	.	.	.	.	.	.	.	.	.	.	.	.	.	.	.	.	L	.	.	.	.	.	.	.	.	.	.	.	.	.	.	.	.
	Colombia/Togui/GUR-0209/2020	.	.	.	.	.	.	.	.	.	.	.	.	.	.	.	.	.	.	.	.	.	.	.	.	.	.	.	.	.	.	.	L	.	.	.	.	.	.	.	.	.	.	.	.	.	.	.	.
	Colombia/Togui/GUR-0210/2020	.	.	.	.	.	.	.	.	.	.	.	.	.	.	.	.	.	.	.	.	.	.	.	.	.	.	.	.	.	.	.	L	.	.	.	.	.	.	.	.	.	.	.	.	.	.	.	.
	Colombia/Togui/GUR-0212/2020	.	.	.	.	.	.	.	.	.	.	.	.	.	.	.	.	.	.	.	.	.	.	.	.	.	.	.	.	.	.	.	L	.	.	.	.	.	.	.	.	.	.	.	.	.	.	.	.
	Colombia/Togui/GUR-0215/2020	.	.	.	.	.	.	.	.	.	.	.	.	.	.	.	.	.	.	.	.	.	.	.	.	.	.	.	.	.	.	.	L	.	.	.	.	.	.	.	.	.	.	.	.	.	.	.	.
	Colombia/Togui/GVI-97795/2020	.	.	.	.	.	.	.	.	.	.	.	.	.	.	.	.	.	.	.	.	.	.	.	.	.	.	.	.	.	.	.	L	.	.	.	.	.	.	.	.	.	.	.	.	.	.	.	.
	Colombia/Envigado/GUV-92155/2020	.	V	.	.	.	.	.	.	.	.	.	.	.	.	.	.	.	.	.	.	.	.	.	.	.	.	.	.	.	S	.	L	.	.	.	.	.	.	.	.	.	.	.	.	.	.	.	.
	Colombia/Neiva/GVI-97855/2020	.	V	.	.	.	.	.	.	.	.	.	.	.	.	.	.	.	.	.	.	.	.	.	.	.	.	.	.	.	.	.	L	.	.	.	.	.	.	.	.	.	.	.	.	.	.	.	.
	Colombia/Neiva/GVI-97875/2020	.	V	.	.	.	.	.	.	.	.	.	.	.	.	.	.	.	.	.	.	.	.	.	.	.	.	.	.	.	.	.	L	.	.	.	.	.	.	.	.	.	.	.	.	.	.	.	.
B.1.1	Colombia/Bogota/78390/2020	.	.	.	.	.	.	.	.	.	.	.	.	.	.	.	.	.	.	?	.	.	.	.	.	.	.	.	.	.	.	.	L	.	.	.	.	.	.	.	.	.	.	.	.	.	.	.	.
	Colombia/Andalucia/GVI-93537/2020	.	.	.	.	.	.	.	.	.	.	.	.	.	.	.	.	.	.	.	.	.	.	.	.	.	.	.	.	.	.	.	L	.	.	.	.	.	.	.	.	.	.	.	.	.	.	.	.
	Colombia/Bucaramanga/80123	.	.	.	.	.	.	.	.	.	.	.	.	.	.	.	.	.	.	.	.	.	.	.	.	.	.	.	.	.	.	.	L	.	.	.	.	.	.	.	.	.	.	.	.	.	.	.	.
	Colombia/Cali/81279	.	.	.	.	.	.	.	.	.	?	.	.	.	.	.	.	.	.	?	.	.	.	.	.	.	.	.	.	.	.	.	L	.	.	.	.	.	.	.	.	.	.	.	.	.	.	.	.
	Colombia/Cali/81251	.	.	.	.	.	.	.	.	.	.	.	.	.	.	.	.	.	.	.	.	.	.	.	.	.	.	.	.	.	.	.	L	.	.	.	.	.	.	.	.	.	.	.	.	.	.	.	.
	Colombia/Ipiales/GUR-0609/2020	.	.	.	.	.	.	.	.	.	.	.	.	.	.	.	.	.	F	.	.	.	.	.	.	.	.	.	.	.	.	.	L	.	.	.	.	.	.	.	.	.	.	.	.	.	.	.	.
	Colombia/Ipiales/GUR-0627/2020	.	.	.	.	.	.	.	?	?	.	.	.	V	.	.	.	?	.	.	.	.	.	.	.	.	.	.	.	.	.	.	L	.	.	.	.	.	.	.	.	.	.	.	.	.	.	.	.
	Colombia/Ipiales/GVI-97417/2020	.	.	.	.	.	.	.	.	.	.	.	.	.	.	.	.	.	.	.	.	.	.	.	.	.	.	.	.	.	.	.	L	.	.	.	.	.	.	.	.	.	.	.	.	.	.	.	.
	Colombia/Tumaco/103303	.	.	.	.	.	.	.	.	.	.	.	.	.	.	.	.	S	.	.	.	.	.	.	.	.	.	.	.	.	.	.	L	.	.	.	.	.	.	.	M	.	.	.	.	.	.	.	V
	Colombia/Cali/GVI-93467/2020	.	.	.	.	.	.	.	.	.	.	.	.	.	.	.	.	.	.	.	.	.	.	.	.	.	.	.	.	.	.	.	L	.	.	.	.	.	.	.	.	.	.	.	.	.	.	.	.
	Colombia/El Cerrito/GVI-97210/2020	.	.	.	.	.	.	.	.	.	.	.	.	.	.	.	.	.	.	.	.	.	.	.	.	.	.	.	.	.	.	.	L	.	.	.	.	.	.	.	.	.	.	.	.	.	.	.	.
	Colombia/El Cerrito/GVI-97321/2020	.	.	.	.	.	.	.	.	.	.	.	.	.	.	.	.	.	.	.	.	.	.	.	.	.	.	.	.	.	.	.	L	.	.	.	.	.	.	.	.	.	.	.	.	.	.	.	.
	Colombia/Barrancabermeja/94514	.	.	.	.	.	.	.	.	.	.	.	.	.	.	.	.	?	.	.	.	.	.	.	.	.	.	.	.	.	.	.	L	.	.	.	.	.	.	.	.	.	.	.	.	.	.	.	.
	Colombia/Villavicencio/GVI-97769/2020	.	.	.	.	.	.	.	.	.	.	.	.	.	.	.	.	.	.	.	.	.	.	.	.	.	.	.	.	.	.	.	L	.	.	.	.	.	.	.	.	.	.	.	.	.	.	.	.
	Colombia/Villavicencio/GVI-97782/2020	.	.	.	.	.	.	.	.	.	.	.	.	.	.	.	.	.	.	F	.	.	.	.	.	.	.	.	.	.	.	.	L	.	.	.	.	.	.	.	.	.	.	.	.	.	.	.	.
	Colombia/Villavicencio/GVI-97783/2020	.	.	.	.	.	.	.	.	.	.	.	.	.	.	.	.	.	.	F	.	.	.	.	.	.	.	.	.	.	.	.	L	.	.	.	.	.	.	.	.	.	.	.	.	.	.	.	.
B.1.3	Colombia/Pereira/GVI-98006/2020	.	.	.	.	.	.	I	.	.	.	.	.	.	.	.	.	.	.	.	.	.	.	.	.	.	.	L	.	.	.	.	L	.	.	.	.	.	.	.	.	.	.	.	.	S	.	.	.
	Colombia/Dosquebradas/GVI-98011/2020	.	.	.	.	.	.	I	.	.	.	.	.	.	.	.	.	.	.	.	.	.	.	.	.	.	.	L	.	.	.	.	L	.	.	.	.	.	.	.	.	.	.	.	.	S	.	.	.
B.1.5	Colombia/Barranquilla79743	.	.	.	.	.	.	.	.	.	.	.	.	.	.	.	.	?	.	.	.	.	.	.	.	.	.	.	.	.	.	.	L	.	.	.	.	.	.	.	.	.	.	.	.	.	.	.	.
	Colombia/Tierralta/GVI97517/2020	.	.	.	.	.	.	.	.	.	.	.	.	.	.	.	.	.	.	.	.	.	.	.	.	.	.	.	.	.	.	.	L	.	.	.	.	.	.	.	.	.	.	.	.	.	.	.	.
	Colombia/Medellin/80370	.	.	.	.	.	.	?	.	.	.	.	.	.	.	.	.	.	.	.	.	.	.	.	.	.	.	.	.	.	.	.	L	.	.	.	.	.	.	.	.	.	.	.	.	.	.	.	.
	Colombia/Bello/82457	.	.	.	.	.	.	.	.	.	.	.	.	.	.	.	.	.	.	.	.	.	.	.	.	.	.	.	.	.	.	.	L	.	.	.	.	.	.	.	.	.	.	.	.	.	.	.	.
	Colombia/Bogota/79190	.	.	.	.	.	.	.	.	.	.	.	.	.	.	.	.	.	.	.	.	.	.	.	.	.	.	.	.	.	.	.	L	.	.	.	.	.	.	.	.	.	.	.	.	.	.	.	.
	Colombia/Bogota/84861	.	.	.	.	.	.	.	.	.	.	.	.	.	.	.	.	.	.	.	.	.	.	.	.	.	.	.	.	.	.	.	L	.	.	.	.	.	.	.	.	.	.	.	.	.	.	.	.
	Colombia/Pacho/GVI97447/2020	.	.	.	.	.	.	.	.	.	.	.	.	.	.	.	.	.	.	.	.	.	.	.	.	.	.	.	.	.	.	.	L	.	.	.	.	.	.	.	.	.	.	.	.	.	.	.	.
	Colombia/Bucaramanga/79752	.	.	.	.	.	.	.	.	.	.	.	.	.	.	.	.	.	.	.	.	.	.	.	.	.	.	.	.	.	.	.	L	M	.	.	.	.	.	P	.	.	.	.	.	.	.	.	.
	Colombia/Cucuta/79504	.	.	.	.	.	.	.	.	.	.	.	.	.	.	.	.	.	.	.	.	.	.	.	.	.	.	.	.	.	.	.	L	.	.	.	.	.	.	.	.	.	.	.	.	.	.	.	.
	Colombia/Cucuta/80656	.	.	.	.	.	.	.	.	.	.	.	.	.	.	.	.	.	.	.	.	.	.	.	.	.	.	.	M	.	.	.	L	.	.	.	.	.	.	.	.	.	.	.	.	.	.	.	.
	Colombia/Cucuta/GVI-97760/2020	.	.	.	.	.	.	.	.	.	.	.	.	.	.	?	?	?	.	?	.	.	.	?	?	?	.	.	.	.	.	.	L	.	.	.	.	.	.	.	.	.	.	.	.	.	.	.	.
	Colombia/Cali/79773	.	.	.	.	.	.	.	.	.	.	.	.	.	.	.	.	.	.	?	.	.	.	.	.	.	.	.	.	.	.	.	L	.	.	.	.	.	.	.	.	.	.	.	.	.	.	.	.
	Colombia/Cali/79779	.	.	.	.	.	.	.	.	.	.	.	.	.	.	.	.	.	.	?	.	.	.	.	.	.	.	.	.	.	.	.	L	.	.	.	.	.	.	.	.	.	.	.	.	.	.	.	.
	Colombia/Cali/79965	.	.	.	.	.	.	.	.	.	.	.	.	.	.	.	.	.	.	.	.	.	.	.	.	.	.	.	.	.	.	.	L	.	.	.	.	.	.	.	.	.	.	.	.	.	.	.	.
	Colombia/Palmira/81271	.	.	.	.	.	.	.	.	.	?	.	.	.	.	.	.	.	.	?	.	.	.	.	.	.	.	.	.	.	.	.	L	.	.	.	.	.	.	.	.	?	?	?	.	.	.	.	.
	Colombia/Neiva/GUR-0900/2020	.	.	M	.	.	.	.	.	.	.	.	.	.	.	.	.	.	.	.	.	.	.	.	.	.	.	.	.	.	.	.	L	.	.	.	Y	.	.	.	.	.	.	.	.	.	.	.	.
	Colombia/Neiva/GUR-0920/2020	.	.	.	F	.	.	.	.	.	.	.	.	.	.	.	.	.	.	.	.	.	.	.	.	.	.	.	.	.	.	.	L	.	.	.	.	.	.	.	.	.	.	.	.	.	.	?	?
	Colombia/Neiva/GUV-92061/2020	.	.	.	.	.	.	.	.	.	.	.	.	.	.	.	.	.	.	.	.	.	.	.	.	.	.	.	.	.	.	.	L	.	.	.	.	.	.	.	.	.	.	.	.	.	.	.	.
	Colombia/Ibague/80202	.	.	.	.	.	.	.	.	.	.	?	?	.	.	.	.	.	.	?	.	.	.	.	.	.	.	.	.	.	.	.	L	.	.	.	.	.	.	.	.	.	.	.	.	.	.	.	.
	Colombia/Madrid/GUR-0458/2020	.	.	.	.	.	.	.	.	.	.	.	.	.	.	.	.	.	.	.	.	.	.	.	.	.	.	.	.	.	.	.	L	.	.	.	.	.	.	.	.	.	.	.	.	.	.	.	.
	Colombia/Zipaquira/GUR-0459/2020	.	.	.	.	.	.	.	.	.	.	.	.	.	.	.	.	.	.	.	.	.	.	.	.	.	.	.	.	.	.	.	L	.	.	.	.	.	.	.	.	.	.	.	.	.	.	.	.
	Colombia/Santa Sofia/GUR-0574/2020	.	.	.	.	.	.	.	.	.	.	.	.	.	.	.	.	.	.	.	.	.	.	.	.	.	.	.	.	.	.	.	L	.	.	.	.	.	.	.	.	.	.	.	.	.	.	.	.
	Colombia/Funza/GUR-1215/2020	.	.	.	.	.	.	.	.	.	.	.	.	.	.	.	.	.	.	.	.	.	.	.	.	.	.	.	.	.	.	.	L	.	.	.	.	.	.	.	.	.	.	.	.	.	.	.	.
	Colombia/Cali/GVI-93473/2020	.	.	.	.	.	.	.	.	.	.	.	.	.	.	.	.	.	.	.	.	.	.	.	.	.	.	.	.	.	.	.	L	.	.	.	.	.	.	.	.	.	.	.	.	.	.	.	.
	Colombia/Pereira/80245	.	.	.	.	.	.	.	.	.	.	.	.	.	.	.	.	.	.	.	.	.	.	.	.	.	.	.	.	.	.	.	L	.	.	.	.	.	.	.	.	.	.	.	.	.	.	.	.
	Colombia/Cali/GUV-92042/2020	.	.	.	.	.	.	.	.	.	.	.	.	.	.	.	.	.	.	.	.	.	.	.	.	.	.	.	.	.	.	.	L	.	.	.	.	.	.	.	.	.	.	.	.	.	.	.	.
	Colombia/Yumbo/GVI97223/2020	.	.	.	.	.	.	.	.	.	.	.	.	.	.	.	.	.	.	.	.	.	.	.	.	.	.	.	.	.	.	.	L	.	.	.	.	.	.	.	.	.	.	.	.	.	.	.	.
	Colombia/Palmira/79929	.	.	.	.	.	.	?	.	.	.	.	.	.	.	.	.	.	.	.	.	.	.	.	.	.	.	.	.	.	.	.	L	.	.	.	.	.	.	.	.	.	.	.	.	.	.	.	.
	Colombia/Palmira/79930	.	.	.	.	.	.	?	.	.	.	.	.	.	.	.	.	?	.	.	.	.	.	.	.	.	.	.	.	.	.	.	L	.	.	.	.	.	.	.	.	.	.	.	.	.	.	.	.
	Colombia/Cali/79943	.	.	.	.	.	.	.	.	.	.	.	.	.	.	.	.	.	.	.	.	.	.	.	.	V	.	.	.	.	.	.	L	.	.	S	.	.	.	.	.	.	.	.	.	.	.	.	.
	Colombia/Buga/GUV-92034/2020	.	.	.	.	.	.	.	.	.	.	.	.	.	.	.	.	.	.	.	.	.	.	.	.	V	.	.	.	.	.	.	L	.	.	S	.	.	.	.	.	.	.	.	.	.	.	.	.
B.1.8	Colombia/Pereira/GUV-92087/2020	.	.	.	.	.	.	.	.	.	.	.	.	.	.	.	.	.	.	.	.	.	.	.	.	.	.	.	.	.	.	.	L	.	.	.	.	.	.	.	.	.	.	.	.	.	.	.	.
B.1.11	Colombia/Itagui/GUV-92218/2020	.	.	.	.	.	.	.	.	.	.	.	.	.	.	.	.	.	.	.	.	.	.	.	.	.	.	.	.	.	.	V	L	.	.	.	.	.	.	.	.	.	.	.	.	.	.	.	.
B.2	Colombia/Cali/96176	.	.	.	.	.	.	.	.	K	.	.	.	.	.	.	.	.	.	.	.	.	.	.	F	.	.	.	.	.	.	.	.	.	.	.	.	.	.	.	.	.	.	.	S	.	.	.	.
B.2.5	Colombia/Armenia/79911	.	.	.	.	.	.	.	.	.	.	.	.	.	.	.	.	.	.	.	.	.	.	.	F	.	.	.	.	V	.	.	.	.	.	.	.	.	Y	.	.	.	.	.	.	.	.	.	.
	Colombia/Armenia/80663	.	.	.	.	.	.	.	.	.	.	.	.	.	.	.	.	.	.	.	.	.	.	.	F	.	.	.	.	V	.	.	.	.	.	.	.	.	Y	.	.	.	.	.	.	.	.	.	.
[truncated: 23 more columns]

## Sheet: Appendix 1 Table 4
Article DOI: https://doi.org/https://doi.org/10.3201/eid2612.202969
Genomic Epidemiology of Severe Acute Respiratory Syndrome Coronavirus 2, Colombia
Appendix 1
Appendix 1 Table 4. Acknowledgment of laboratorys contributing to GSAID severe acute respiratory syndrome coronavirus 2 database
Accession ID	Virus name	Location	Collection date	Originating lab	Submitting lab	Authors
EPI_ISL_402119	hCoV-19/Wuhan/IVDC-HB-01/2019	Asia / China / Hubei / Wuhan	2019-12-30	National Institute for Viral Disease Control and Prevention, China CDC	National Institute for Viral Disease Control and Prevention, China CDC	Wenjie Tan，Xiang Zhao，Wenling Wang，Xuejun Ma，Yongzhong Jiang，Roujian Lu, Ji Wang, Weimin Zhou，Peihua Niu，Peipei Liu，Faxian Zhan，Weifeng Shi，Baoying Huang，Jun Liu，Li Zhao，Yao Meng，Xiaozhou He，Fei Ye，Na Zhu，Yang Li，Jing Chen，Wenbo Xu，George F. Gao，Guizhen Wu
EPI_ISL_402124	hCoV-19/Wuhan/WIV04/2019	Asia / China / Hubei / Wuhan	2019-12-30	Wuhan Jinyintan Hospital	Wuhan Institute of Virology, Chinese Academy of Sciences	Peng Zhou, Xing-Lou Yang, Ding-Yu Zhang, Lei Zhang, Yan Zhu, Hao-Rui Si, Zhengli Shi
EPI_ISL_402125	hCoV-19/Wuhan/Hu-1/2019	Asia / China	2019-12-31	unknown	National Institute for Communicable Disease Control and Prevention (ICDC) Chinese Center for Disease Control and Prevention (China CDC)	Zhang,Y.-Z., Wu,F., Chen,Y.-M., Pei,Y.-Y., Xu,L., Wang,W., Zhao,S., Yu,B., Hu,Y., Tao,Z.-W., Song,Z.-G., Tian,J.-H., Zhang,Y.-L., Liu,Y., Zheng,J.-J., Dai,F.-H., Wang,Q.-M., She,J.-L. and Zhu,T.-Y.
EPI_ISL_402129	hCoV-19/Wuhan/WIV06/2019	Asia / China / Hubei / Wuhan	2019-12-30	Wuhan Jinyintan Hospital	Wuhan Institute of Virology, Chinese Academy of Sciences	Peng Zhou, Xing-Lou Yang, Ding-Yu Zhang, Lei Zhang, Yan Zhu, Hao-Rui Si, Zhengli Shi
EPI_ISL_402132	hCoV-19/Wuhan/HBCDC-HB-01/2019	Asia / China / Hubei / Wuhan	2019-12-30	Wuhan Jinyintan Hospital	Hubei Provincial Center for Disease Control and Prevention	Bin Fang, Xiang Li, Xiao Yu, Linlin Liu, Bo Yang, Faxian Zhan, Guojun Ye, Xixiang Huo, Junqiang Xu, Bo Yu, Kun Cai, Jing Li, Yongzhong Jiang.
EPI_ISL_403929	hCoV-19/Wuhan/IPBCAMS-WH-04/2019	Asia / China / Hubei / Wuhan	2019-12-30	Institute of Pathogen Biology, Chinese Academy of Medical Sciences & Peking Union Medical College	Institute of Pathogen Biology, Chinese Academy of Medical Sciences & Peking Union Medical College	Lili Ren, Jianwei Wang, Qi Jin, Zichun Xiang, Zhiqiang Wu, Chao Wu, Yiwei Liu
EPI_ISL_403930	hCoV-19/Wuhan/IPBCAMS-WH-03/2019	Asia / China / Hubei / Wuhan	2019-12-30	Institute of Pathogen Biology, Chinese Academy of Medical Sciences & Peking Union Medical College	Institute of Pathogen Biology, Chinese Academy of Medical Sciences & Peking Union Medical College	Lili Ren, Jianwei Wang, Qi Jin, Zichun Xiang, Zhiqiang Wu, Chao Wu, Yiwei Liu
EPI_ISL_403931	hCoV-19/Wuhan/IPBCAMS-WH-02/2019	Asia / China / Hubei / Wuhan	2019-12-30	Institute of Pathogen Biology, Chinese Academy of Medical Sciences & Peking Union Medical College	Institute of Pathogen Biology, Chinese Academy of Medical Sciences & Peking Union Medical College	Lili Ren, Jianwei Wang, Qi Jin, Zichun Xiang, Zhiqiang Wu, Chao Wu, Yiwei Liu
EPI_ISL_403962	hCoV-19/Thailand/61/2020	Asia / Thailand / Nonthaburi	2020-01-08	Bamrasnaradura Hospital	1. Department of Medical Sciences, Ministry of Public Health, Thailand 2. Thai Red Cross Emerging Infectious Diseases - Health Science Centre 3. Department of Disease Control, Ministry of Public Health, Thailand	Pilailuk,Okada; Siripaporn,Phuygun; Thanutsapa,Thanadachakul; Supaporn,Wacharapluesadee; Sittiporn,Parnmen; Warawan,Wongboot; Sunthareeya,Waicharoen; Rome,Buathong; Malinee,Chittaganpitch; Nanthawan,Mekha
EPI_ISL_403963	hCoV-19/Thailand/74/2020	Asia / Thailand / Nonthaburi	2020-01-13	Bamrasnaradura Hospital	1. Department of Medical Sciences, Ministry of Public Health, Thailand 2. Thai Red Cross Emerging Infectious Diseases - Health Science Centre 3. Department of Disease Control, Ministry of Public Health, Thailand	Pilailuk,Okada; Siripaporn,Phuygun; Thanutsapa,Thanadachakul; Supaporn,Wacharapluesadee; Sittiporn,Parnmen; Warawan,Wongboot; Sunthareeya,Waicharoen; Rome,Buathong; Malinee,Chittaganpitch; Nanthawan,Mekha
EPI_ISL_404228	hCoV-19/Zhejiang/WZ-02/2020	Asia / China / Zhejiang	2020-01-17	Zhejiang Provincial Center for Disease Control and Prevention	Department of Microbiology, Zhejiang Provincial Center for Disease Control and Prevention	Yanjun Zhang, Yin Chen, Haiyan Mao, Junhang Pan, Xiuyu Lou, Yiyu Lu, Juying Yan, Hanping Zhu, Jian Gao, Yan Feng, Yi Sun, Hao Yan, Zhen Li, Yisheng Sun, Liming Gong, Qiong Ge, Wen Shi, Xinying Wang, Wenwu Yao, Zhangnv Yang, Fang Xu, Chen Chen, Enfu Chen, Zhen Wang, Zhiping Chen, Jianmin Jiang, Chonggao Hu
EPI_ISL_404253	hCoV-19/USA/IL1/2020	North America / USA / Illinois / Chicago	2020-01-21	IL Department of Public Health Chicago Laboratory	Pathogen Discovery, Respiratory Viruses Branch, Division of Viral Diseases, Centers for Dieases Control and Prevention	Ying Tao, Krista Queen, Clinton R. Paden, Jing Zhang, Yan Li, Anna Uehara, Xiaoyan Lu, Brian Lynch, Senthil Kumar K. Sakthivel, Brett L. Whitaker, Shifaq Kamili, Lijuan Wang, Janna' R. Murray, Susan I. Gerber, Stephen Lindstrom, Suxiang Tong
EPI_ISL_404895	hCoV-19/USA/WA1/2020	North America / USA / Washington / Snohomish County	2020-01-19	Providence Regional Medical Center	Division of Viral Diseases, Centers for Disease Control and Prevention	Queen,K., Tao,Y., Li,Y., Paden,C.R., Lu,X., Zhang,J., Gerber,S.I., Lindstrom,S., Tong,S.
EPI_ISL_406031	hCoV-19/Taiwan/2/2020	Asia / Taiwan / Kaohsiung	2020-01-23	Centers for Disease Control, R.O.C. (Taiwan)	Centers for Disease Control, R.O.C. (Taiwan)	Ji-Rong Yang, Yu-Chi Lin, Jung-Jung Mu, Ming-Tsan Liu, Shu-Ying Li
EPI_ISL_406034	hCoV-19/USA/CA1/2020	North America / USA / California / Los Angeles	2020-01-23	California Department of Public Health	Pathogen Discovery, Respiratory Viruses Branch, Division of Viral Diseases, Centers for Dieases Control and Prevention	Anna Uehara, Krista Queen, Ying Tao, Yan Li, Clinton R. Paden, Jing Zhang, Xiaoyan Lu, Brian Lynch, Senthil Kumar K. Sakthivel, Brett L. Whitaker, Shifaq Kamili, Lijuan Wang, Janna' R. Murray, Susan I. Gerber, Stephen Lindstrom, Suxiang Tong
EPI_ISL_406036	hCoV-19/USA/CA2/2020	North America / USA / California / Orange County	2020-01-22	California Department of Public Health	Pathogen Discovery, Respiratory Viruses Branch, Division of Viral Diseases, Centers for Dieases Control and Prevention	Anna Uehara, Krista Queen, Ying Tao, Yan Li, Clinton R. Paden, Jing Zhang, Xiaoyan Lu, Brian Lynch, Senthil Kumar K. Sakthivel, Brett L. Whitaker, Shifaq Kamili, Lijuan Wang, Janna' R. Murray, Susan I. Gerber, Stephen Lindstrom, Suxiang Tong
EPI_ISL_406223	hCoV-19/USA/AZ1/2020	North America / USA / Arizona / Phoenix	2020-01-22	Arizona Department of Health Services	Pathogen Discovery, Respiratory Viruses Branch, Division of Viral Diseases, Centers for Disease Control and Prevention	Ying Tao, Clinton R. Paden, Krista Queen, Anna Uehara, Yan Li, Jing Zhang, Xiaoyan Lu, Brian Lynch, Senthil Kumar K. Sakthivel, Brett L. Whitaker, Shifaq Kamili, Lijuan Wang, Janna' R. Murray, Susan I. Gerber, Stephen Lindstrom, Suxiang Tong
EPI_ISL_406596	hCoV-19/France/IDF0372/2020	Europe / France / Ile-de-France / Paris	2020-01-23	Department of Infectious and Tropical Diseases, Bichat Claude Bernard Hospital, Paris	National Reference Center for Viruses of Respiratory Infections, Institut Pasteur, Paris	Mélanie Albert, Marion Barbet, Sylvie Behillil, Méline Bizard, Angela Brisebarre, Flora Donati, Vincent Enouf, Maud Vanpeene, Sylvie van der Werf, Yazdan Yazdanpanah, Xavier Lescure.
EPI_ISL_406597	hCoV-19/France/IDF0373/2020	Europe / France / Ile-de-France / Paris	2020-01-23	Department of Infectious and Tropical Diseases, Bichat Claude Bernard Hospital, Paris	National Reference Center for Viruses of Respiratory Infections, Institut Pasteur, Paris	Mélanie Albert, Marion Barbet, Sylvie Behillil, Méline Bizard, Angela Brisebarre, Flora Donati, Vincent Enouf, Maud Vanpeene, Sylvie van der Werf, Yazdan Yazdanpanah, Xavier Lescure.
EPI_ISL_406716	hCoV-19/Wuhan/WHU01/2020	Asia / China / Hubei / Wuhan	2020-01-02	unknown	State Key Laboratory of Virology, Wuhan University	Chen,L., Liu,W., Zhang,Q., Xu,K., Ye,G., Wu,W., Sun,Z., Liu,F., Wu,K., Mei,Y., Zhang,W., Chen,Y., Li,Y., Shi,M., Lan,K. and Liu,Y.
EPI_ISL_406717	hCoV-19/Wuhan/WHU02/2020	Asia / China / Hubei / Wuhan	2020-01-02	unknown	State Key Laboratory of Virology, Wuhan University	Chen,L., Liu,W., Zhang,Q., Xu,K., Ye,G., Wu,W., Sun,Z., Liu,F., Wu,K., Mei,Y., Zhang,W., Chen,Y., Li,Y., Shi,M., Lan,K. and Liu,Y.
EPI_ISL_406798	hCoV-19/Wuhan/WH01/2019	Asia / China / Hubei / Wuhan	2019-12-26	General Hospital of Central Theater Command of People's Liberation Army of China	BGI & Institute of Microbiology, Chinese Academy of Sciences & Shandong First Medical University & Shandong Academy of Medical Sciences & General Hospital of Central Theater Command of People's Liberation Army of China	Weijun Chen, Yuhai Bi, Weifeng Shi and Zhenhong Hu
EPI_ISL_406844	hCoV-19/Australia/VIC01/2020	Oceania / Australia / Victoria / Clayton	2020-01-25	Monash Medical Centre	Collaboration between the University of Melbourne at The Peter Doherty Institute for Infection and Immunity, and the Victorian Infectious Disease Reference Laboratory	Caly,L., Seemann,T., Schultz,M., Druce,J. and Taiaroa,G
EPI_ISL_406862	hCoV-19/Germany/BavPat1/2020	Europe / Germany / Bavaria / Munich	2020-01-28	Charité Universitätsmedizin Berlin, Institute of Virology; Institut für Mikrobiologie der Bundeswehr, Munich	Charité Universitätsmedizin Berlin, Institute of Virology	Victor M Corman, Julia Schneider, Talitha Veith, Barbara Mühlemann, Markus Antwerpen, Christian Drosten, Roman Wölfel
EPI_ISL_406973	hCoV-19/Singapore/1/2020	Asia / Singapore	2020-01-23	Singapore General Hospital	National Public Health Laboratory	Mak, TM; Octavia S; Chavatte JM; Zhou, ZY; Cui, L; Lin, RTP
EPI_ISL_407071	hCoV-19/England/01/2020	Europe / United Kingdom / England	2020-01-29	Respiratory Virus Unit, Microbiology Services Colindale, Public Health England	Respiratory Virus Unit, Microbiology Services Colindale, Public Health England	Monica Galiano, Shahjahan Miah, Richard Myers, Angie Lackenby, Omolola Akinbami, Tiina Talts, Leena Bhaw, Kirstin Edwards, Jonathan Hubb, Joanna Ellis, Maria Zambon
EPI_ISL_407073	hCoV-19/England/02/2020	Europe / United Kingdom / England	2020-01-29	Respiratory Virus Unit, Microbiology Services Colindale, Public Health England	Respiratory Virus Unit, Microbiology Services Colindale, Public Health England	Monica Galiano, Shahjahan Miah, Richard Myers, Angie Lackenby, Omolola Akinbami, Tiina Talts, Leena Bhaw, Kirstin Edwards, Jonathan Hubb, Joanna Ellis, Maria Zambon.
EPI_ISL_407079	hCoV-19/Finland/1/2020	Europe / Finland / Lapland	2020-01-29	Lapland Central Hospital	Department of Virology, University of Helsinki and Helsinki University Hospital, Helsinki, Finland	Teemu Smura, Suvi Kuivanen, Hannimari Kallio-Kokko, Olli Vapalahti
EPI_ISL_407084	hCoV-19/Japan/AI-I-004/2020	Asia / Japan / Aichi	2020-01-25	Department of Virology III, National Institute of Infectious Diseases	Pathogen Genomics Center, National Institute of Infectious Diseases	Tsuyoshi Sekizuka, Shutoku Matsuyama, Naganori Nao, Kazuya Shirato, Shinji Watanabe, Makoto Takeda, Makoto Kuroda
EPI_ISL_407193	hCoV-19/South Korea/KCDC03/2020	Asia / South Korea / Gyeonggi-do	2020-01-25	Korea Centers for Disease Control & Prevention (KCDC) Center for Laboratory Control of Infectious Diseases Division of Viral Diseases	Korea Centers for Disease Control & Prevention (KCDC) Center for Laboratory Control of Infectious Diseases Division of Viral Diseases	Jeong-Min Kim, Yoon-Seok Chung, Namjoo Lee, Mi-Seon Kim, SangHee Woo, Hye-Joon Jo, Sehee Park, Heui Man Kim, Myung Guk Han
EPI_ISL_407313	hCoV-19/Hangzhou/HZCDC0001/2020	Asia / China / Zhejiang / Hangzhou	2020-01-19	Hangzhou Center for Disease Control and Prevention	Hangzhou Center for Disease Control and Prevention	Jun Li, Haoqiu Wang, Hua Yu, Lingfeng Mao, Xinfen Yu, Zhou Sun, Qingxin Kong, Xin Qian, Shuchang Chen, Xuchu Wang
EPI_ISL_407893	hCoV-19/Australia/NSW01/2020	Oceania / Australia / New South Wales / Sydney	2020-01-24	Centre for Infectious Diseases and Microbiology Laboratory Services	NSW Health Pathology - Institute of Clinical Pathology and Medical Research; Westmead Hospital; University of Sydney	Eden J-S, Carter I, Rahman H, Holmes EC, Rockett R, O’Sullivan MV, Sintchenko V, Chen SC, Maddocks S, Kok J and Dwyer DE for the 2019-nCoV Study Group
EPI_ISL_407894	hCoV-19/Australia/QLD01/2020	Oceania / Australia / Queensland / Gold Coast	2020-01-28	Pathology Queensland	Public Health Virology Laboratory	Ben Huang, Alyssa Pyke, Amanda De Jong, Andrew Van Den Hurk, Carmel Taylor, David Warrilow, Doris Genge, Elisabeth Gamez, Glen Hewitson, Ian Maxwell Mackay, Inga Sultana, Jamie McMahon, Jean Barcelon, Judy Northill, Mitchell Finger, Natalie Simpson, Neelima Nair, Peter Burtonclay, Peter Moore, Sarah Wheatley, Sean Moody, Sonja Hall-Mendelin, Timothy Gardam, and Frederick Moore.
EPI_ISL_407896	hCoV-19/Australia/QLD02/2020	Oceania / Australia / Queensland / Gold Coast	2020-01-30	Pathology Queensland	Public Health Virology Laboratory	Ben Huang, Alyssa Pyke, Amanda De Jong, Andrew Van Den Hurk, Carmel Taylor, David Warrilow, Doris Genge, Elisabeth Gamez, Glen Hewitson, Ian Maxwell Mackay, Inga Sultana, Jamie McMahon, Jean Barcelon, Judy Northill, Mitchell Finger, Natalie Simpson, Neelima Nair, Peter Burtonclay, Peter Moore, Sarah Wheatley, Sean Moody, Sonja Hall-Mendelin, Timothy Gardam, and Frederick Moore.
EPI_ISL_407976	hCoV-19/Belgium/GHB-03021/2020	Europe / Belgium / Leuven	2020-02-03	KU Leuven, Clinical and Epidemiological Virology	KU Leuven, Clinical and Epidemiological Virology	Bert Vanmechelen, Elke Wollants, Annabel Rector, Els Keyaerts, Lies Laenen, Marc Van Ranst, and Piet Maes
EPI_ISL_407987	hCoV-19/Singapore/2/2020	Asia / Singapore	2020-01-25	Singapore General Hospital	Programme in Emerging Infectious Diseases, Duke-NUS Medical School	Danielle E Anderson, Martin Linster, Yan Zhuang, Jayanthi Jayakumar, Kian Sing Chan, Lynette LE Oon, Jenny GH Low, Yvonne CF Su, Linfa Wang, Gavin JD Smith
EPI_ISL_407988	hCoV-19/Singapore/3/2020	Asia / Singapore	2020-02-01	National Centre for Infectious Diseases	Programme in Emerging Infectious Diseases, Duke-NUS Medical School	Danielle E Anderson, Martin Linster, Yan Zhuang, Jayanthi Jayakumar, David CB Lye, Yee Sin Leo, Barnaby E Young, Yvonne CF Su, Linfa Wang, Gavin JD Smith
EPI_ISL_408008	hCoV-19/USA/CA3/2020	North America / USA / California	2020-01-29	California Department of Health	Pathogen Discovery, Respiratory Viruses Branch, Division of Viral Diseases, Centers for Disease Control and Prevention	Krista Queen, Jing Zhang, Yan Li, Ying Tao, Anna Uehara, Clinton Paden, Xiaoyan Lu, Brian Lynch, Senthil Kumar K. Sakthivel, Brett L. Whitaker, Shifaq Kamili, Lijuan Wang, Janna' R. Murray, Susan I. Gerber, Stephen Lindstrom, Suxiang Tong
EPI_ISL_408009	hCoV-19/USA/CA4/2020	North America / USA / California	2020-01-29	California Department of Health	Pathogen Discovery, Respiratory Viruses Branch, Division of Viral Diseases, Centers for Dieases Control and Prevention	Krista Queen, Jing Zhang, Yan Li, Ying Tao, Anna Uehara, Clinton Paden, Xiaoyan Lu, Brian Lynch, Senthil Kumar K. Sakthivel, Brett L. Whitaker, Shifaq Kamili, Lijuan Wang, Janna' R. Murray, Susan I. Gerber, Stephen Lindstrom, Suxiang Tong
EPI_ISL_408010	hCoV-19/USA/CA5/2020	North America / USA / California	2020-01-29	California Department of Health	Pathogen Discovery, Respiratory Viruses Branch, Division of Viral Diseases, Centers for Dieases Control and Prevention	Ying Tao, Krista Queen, Jing Zhang, Yan Li, Anna Uehara, Clinton Paden, Xiaoyan Lu, Brian Lynch, Senthil Kumar K. Sakthivel, Brett L. Whitaker, Shifaq Kamili, Lijuan Wang, Janna' R. Murray, Susan I. Gerber, Stephen Lindstrom, Suxiang Tong
EPI_ISL_408430	hCoV-19/France/IDF0515/2020	Europe / France / Ile-de-France / Paris	2020-01-29	Department of Infectious and Tropical Diseases, Bichat Claude Bernard Hospital, Paris	National Reference Center for Viruses of Respiratory Infections, Institut Pasteur, Paris	Mélanie Albert, Marion Barbet, Sylvie Behillil, Méline Bizard, Angela Brisebarre, Flora Donati, Vincent Enouf, Maud Vanpeene, Sylvie van der Werf, Yazdan Yazdanpanah, Xavier Lescure
EPI_ISL_408431	hCoV-19/France/IDF0626/2020	Europe / France / Ile-de-France / Paris	2020-01-29	Sorbonne Université, Inserm et Assistance Publique-Hôpitaux de Paris (Pitié Salpétrière)	National Reference Center for Viruses of Respiratory Infections, Institut Pasteur, Paris	Mélanie Albert, Marion Barbet, Sylvie Behillil, Méline Bizard, Angela Brisebarre, Flora Donati, Vincent Enouf, Maud Vanpeene, Sylvie van der Werf, Sonia Burrel, Anne-Geneviève Marcelin, Vincent Calvez, David Boutolleau, Elise Klément, Valérie Pourcher, Eric Caumes.
EPI_ISL_408489	hCoV-19/Taiwan/NTU01/2020	Asia / Taiwan / Taipei	2020-01-31	Department of Laboratory Medicine, National Taiwan University Hospital	Microbial Genomics Core Lab, National Taiwan University Centers of Genomic and Precision Medicine	Shiou-Hwei Yeh, You-Yu Lin, Ya-Yun Lai, Chiao-Ling Li, Shan-Chwen Chang, Pei-Jer Chen, Sui-Yuan Chang
EPI_ISL_408665	hCoV-19/Japan/TY-WK-012/2020	Asia / Japan / Tokyo	2020-01-29	Dept. of Virology III, National Institute of Infectious Diseases	Pathogen Genomics Center, National Institute of Infectious Diseases	Tsuyoshi Sekizuka, Shutoku Matsuyama, Naganori Nao, Kazuya Shirato, Makoto Takeda, Makoto Kuroda
EPI_ISL_408666	hCoV-19/Japan/TY-WK-501/2020	Asia / Japan / Tokyo	2020-01-31	Dept. of Virology III, National Institute of Infectious Diseases	Pathogen Genomics Center, National Institute of Infectious Diseases	Tsuyoshi Sekizuka, Shutoku Matsuyama, Naganori Nao, Kazuya Shirato, Makoto Takeda, Makoto Kuroda
EPI_ISL_408667	hCoV-19/Japan/TY-WK-521/2020	Asia / Japan / Tokyo	2020-01-31	Dept. of Virology III, National Institute of Infectious Diseases	Pathogen Genomics Center, National Institute of Infectious Diseases	Tsuyoshi Sekizuka, Shutoku Matsuyama, Naganori Nao, Kazuya Shirato, Makoto Takeda, Makoto Kuroda
EPI_ISL_408668	hCoV-19/Vietnam/VR03-38142/2020	Asia / Vietnam / Thanh Hoa	2020-01-24	National Influenza Center - National Institute of Hygiene and Epidemiology (NIHE)	National Influenza Center - National Institute of Hygiene and Epidemiology (NIHE)	Ung Thi Hong Trang, Hoang Vu Mai Phuong, Nguyen Le Khanh Hang, Nguyen Vu Son, Le Thi Thanh, Vuong Duc Cuong, Nguyen Phuong Anh, Pham Thi Hien, Tran Thu Huong, Le Thi Quynh Mai,
EPI_ISL_408669	hCoV-19/Japan/KY-V-029/2020	Asia / Japan / Kyoto	2020-01-29	Dept. of Virology III, National Institute of Infectious Diseases	Pathogen Genomics Center, National Institute of Infectious Diseases	Tsuyoshi Sekizuka, Shutoku Matsuyama, Naganori Nao, Kazuya Shirato, Makoto Takeda, Makoto Kuroda
EPI_ISL_408670	hCoV-19/USA/WI1/2020	North America / USA / Wisconsin	2020-01-31	Wisconsin Department of Health Services	Pathogen Discovery, Respiratory Viruses Branch, Division of Viral Diseases, Centers for Dieases Control and Prevention	Jing Zhang, Anna Uehara, Krista Queen, Yan Li, Ying Tao, Clinton R. Paden, Xiaoyan Lu, Brian Lynch, Senthil Kumar K. Sakthivel, Brett L. Whitaker, Shifaq Kamili, Lijuan Wang, Janna' R. Murray, Susan I. Gerber, Stephen Lindstrom, Suxiang Tong
EPI_ISL_408975	hCoV-19/Hong Kong/VM20001061/2020	Asia / Hong Kong	2020-01-22	Queen Elizabeth Hospital	Hong Kong Department of Health	Mak Gannon C.K., Cheng Peter K.C., Lam Edman T.K., Chan Rickjason C.W., Tsang Dominic N.C.
EPI_ISL_408976	hCoV-19/Australia/NSW02/2020	Oceania / Australia / New South Wales / Sydney	2020-01-22	Centre for Infectious Diseases and Microbiology Laboratory Services	NSW Health Pathology - Institute of Clinical Pathology and Medical Research; Westmead Hospital; University of Sydney	Rockett R, Sadsad R, Eden J-S, Carter I, Rahman H, Holmes EC, O’Sullivan MV, Sintchenko V, Chen SC, Maddocks S, Kok J and Dwyer DE for the 2019-nCoV Study Group*
EPI_ISL_408977	hCoV-19/Australia/NSW03/2020	Oceania / Australia / New South Wales / Sydney	2020-01-25	Serology, Virology and OTDS Laboratories (SAViD), NSW Health Pathology Randwick	NSW Health Pathology - Institute of Clinical Pathology and Medical Research; Centre for Infectious Diseases and Microbiology Laboratory Services; Westmead Hospital; University of Sydney	Eden J-S, Carter I, Rahman H, Rawlinson W, Holmes EC, Rockett R, O’Sullivan MV, Sintchenko V, Chen SC, Maddocks S, Kok J and Dwyer DE for the 2019-nCoV Study Group*
EPI_ISL_408994	hCoV-19/Hong Kong/VB20017970/2020	Asia / Hong Kong	2020-01-21	Prince of Wales Hospital	Hong Kong Department of Health	Mak Gannon C.K., Cheng Peter K.C., Lam Edman T.K., Chan Rickjason C.W., Tsang Dominic N.C.
EPI_ISL_409022	hCoV-19/Hong Kong/VB20024950/2020	Asia / Hong Kong	2020-01-29	Princess Margaret Hospital	Hong Kong Department of Health	Mak Gannon C.K., Cheng Peter K.C., Lam Edman T.K., Chan Rickjason C.W., Tsang Dominic N.C.
EPI_ISL_409024	hCoV-19/Hong Kong/VB20026565/2020	Asia / Hong Kong	2020-01-31	Caritas Medical Centre	Hong Kong Department of Health	Mak Gannon C.K., Cheng Peter K.C., Lam Edman T.K., Chan Rickjason C.W., Tsang Dominic N.C.
EPI_ISL_409067	hCoV-19/USA/MA1/2020	North America / USA / Massachusetts	2020-01-29	Massachusetts Department of Public Health	Pathogen Discovery, Respiratory Viruses Branch, Division of Viral Diseases, Centers for Dieases Control and Prevention	Clinton R. Paden, Jing Zhang, Krista Queen, Yan Li, Ying Tao, Anna Uehara, Xiaoyan Lu, Brian Lynch, Senthil Kumar K. Sakthivel, Brett L. Whitaker, Shifaq Kamili, Lijuan Wang, Janna' R. Murray, Susan I. Gerber, Stephen Lindstrom, Suxiang Tong
EPI_ISL_410044	hCoV-19/USA/CA6/2020	North America / USA / California	2020-01-27	California Department of Public Health	Pathogen Discovery, Respiratory Viruses Branch, Division of Viral Diseases, Centers for Dieases Control and Prevention	Jing Zhang, Krista Queen, Yan Li, Ying Tao, Anna Uehara, Clinton R. Paden, Xiaoyan Lu, Brian Lynch, Senthil Kumar K. Sakthivel, Brett L. Whitaker, Shifaq Kamili, Lijuan Wang, Janna' R. Murray, Susan I. Gerber, Stephen Lindstrom, Suxiang Tong
EPI_ISL_410045	hCoV-19/USA/IL2/2020	North America / USA / Illinois	2020-01-28	IL Department of Public Health Chicago Laboratory	Pathogen Discovery, Respiratory Viruses Branch, Division of Viral Diseases, Centers for Dieases Control and Prevention	Yan Li, Jing Zhang, Krista Queen, Ying Tao, Anna Uehara, Clinton R. Paden, Xiaoyan Lu, Brian Lynch, Senthil Kumar K. Sakthivel, Brett L. Whitaker, Shifaq Kamili, Lijuan Wang, Janna' R. Murray, Susan I. Gerber, Stephen Lindstrom, Suxiang Tong
EPI_ISL_410218	hCoV-19/Taiwan/NTU02/2020	Asia / Taiwan / Taipei	2020-02-05	Department of Laboratory Medicine, National Taiwan University Hospital	Microbial Genomics Core Lab, National Taiwan University Centers of Genomic and Precision Medicine	Shiou-Hwei Yeh, You-Yu Lin, Ya-Yun Lai, Chiao-Ling Li, Shan-Chwen Chang, Pei-Jer Chen, Sui-Yuan Chang
EPI_ISL_410301	hCoV-19/Nepal/61/2020	Asia / Nepal / Kathmandu	2020-01-13	National Influenza Centre, National Public Health Laboratory, Kathmandu, Nepal	The University of Hong Kong	Ranjit Sah , Runa Jha, Daniel Chu, Haogao Gu, Malik Peiris, Anup Bastola, Alfonso J. Rodriguez-Morales, Bibek Kumar Lal, Basu Dev Pandey, Leo Poon
EPI_ISL_410486	hCoV-19/France/RA739/2020	Europe / France / Rhone-Alpes / Contamines	2020-02-08	CNR Virus des Infections Respiratoires - France SUD	CNR Virus des Infections Respiratoires - France SUD	Bal, Antonin; Destras, Gregory; Gaymard, Alexandre; Bouscambert-Duchamp, Maude; Cheynet, Valérie; Brengel-Pesce, Karen; Morfin-Sherpa, Florence; Valette, Martine; Josset, Laurence; Lina, Bruno.
EPI_ISL_410531	hCoV-19/Japan/NA-20-05-1/2020	Asia / Japan / Nara	2020-01-25	Dept. of Pathology, National Institute of Infectious Diseases	Pathogen Genomics Center, National Institute of Infectious Diseases	Tsuyoshi Sekizuka, Harutaka Katano, Shutoku Matsuyama, Naganori Nao, Kazuya Shirato, Motoi Suzuki, Hideki Hasegawa, Takaji Wakita, Makoto Takeda, Tadaki Suzuki, Makoto Kuroda
EPI_ISL_410532	hCoV-19/Japan/OS-20-07-1/2020	Asia / Japan / Osaka	2020-01-23	Dept. of Pathology, National Institute of Infectious Diseases	Pathogen Genomics Center, National Institute of Infectious Diseases	Tsuyoshi Sekizuka, Harutaka Katano, Shutoku Matsuyama, Naganori Nao, Kazuya Shirato, Motoi Suzuki, Hideki Hasegawa, Takaji Wakita, Makoto Takeda, Tadaki Suzuki, Makoto Kuroda
EPI_ISL_410535	hCoV-19/Singapore/4/2020	Asia / Singapore	2020-02-03	National Centre for Infectious Diseases	Programme in Emerging Infectious Diseases, Duke-NUS Medical School	Danielle E Anderson, Martin Linster, Yan Zhuang, Jayanthi Jayakumar, David CB Lye, Yee Sin Leo, Barnaby E Young, Yvonne CF Su, Gavin JD Smith
EPI_ISL_410537	hCoV-19/Singapore/6/2020	Asia / Singapore	2020-02-09	Singapore General Hospital, Molecular Laboratory, Division of Pathology	Programme in Emerging Infectious Diseases, Duke-NUS Medical School	Danielle E Anderson, Martin Linster, Yan Zhuang, Jayanthi Jayakumar, Kian Sing Chan, Lynette LE Oon, Shirin Kalimuddin, Jenny GH Low, Yvonne CF Su, Gavin JD Smith
EPI_ISL_410546	hCoV-19/Italy/INMI1-cs/2020	Europe / Italy / Rome	2020-01-31	INMI Lazzaro Spallanzani IRCCS	Laboratory of Virology, INMI Lazzaro Spallanzani IRCCS	Maria R. Capobianchi, Cesare E. M. Gruber, Martina Rueca, Fabrizio Carletti, Barbara Bartolini, Francesco Messina, Emanuela Giombini, Francesca Colavita, Concetta Castilletti, Eleonora Lalle, Emanuele Nicastri, Giuseppe Ippolito.
EPI_ISL_410713	hCoV-19/Singapore/7/2020	Asia / Singapore	2020-01-27	National Public Health Laboratory, National Centre for Infectious Diseases	National Public Health Laboratory, National Centre for Infectious Diseases	Octavia S, Mak TM, Cui L, Lin RTP
EPI_ISL_410717	hCoV-19/Australia/QLD03/2020	Oceania / Australia / Queensland / Gold Coast	2020-02-05	Pathology Queensland	Public Health Virology Laboratory	Ben Huang, Alyssa Pyke, Amanda De Jong, Andrew Van Den Hurk, Carmel Taylor, David Warrilow, Doris Genge, Elisabeth Gamez, Glen Hewitson, Ian Maxwell Mackay, Inga Sultana, Jamie McMahon, Jean Barcelon, Judy Northill, Mitchell Finger, Natalie Simpson, Neelima Nair, Peter Burtonclay, Peter Moore, Sarah Wheatley, Sean Moody, Sonja Hall-Mendelin, Timothy Gardam, and Frederick Moore.
EPI_ISL_410718	hCoV-19/Australia/QLD04/2020	Oceania / Australia / Queensland / Gold Coast	2020-02-05	Pathology Queensland	Public Health Virology Laboratory	Ben Huang, Alyssa Pyke, Amanda De Jong, Andrew Van Den Hurk, Carmel Taylor, David Warrilow, Doris Genge, Elisabeth Gamez, Glen Hewitson, Ian Maxwell Mackay, Inga Sultana, Jamie McMahon, Jean Barcelon, Judy Northill, Mitchell Finger, Natalie Simpson, Neelima Nair, Peter Burtonclay, Peter Moore, Sarah Wheatley, Sean Moody, Sonja Hall-Mendelin, Timothy Gardam, and Frederick Moore.
EPI_ISL_410719	hCoV-19/Singapore/11/2020	Asia / Singapore	2020-02-02	National Public Health Laboratory	National Public Health Laboratory	Octavia S, Mak TM, Cui L, Lin RTP
EPI_ISL_411219	hCoV-19/France/IDF0386-islP1/2020	Europe / France / Ile-de-France / Paris	2020-01-28	Department of Infectious and Tropical Diseases, Bichat Claude Bernard Hospital, Paris	Laboratoire Virpath, CIRI U111, UCBL1, INSERM, CNRS, ENS Lyon	Olivier Terrier, Aurélien Traversier, Julien Fouret, Yazdan Yazdanpanah, Xavier Lescure, Alexandre Gaymard, Bruno Lina, Manuel Rosa-Calatrava
EPI_ISL_411902	hCoV-19/Cambodia/0012/2020	Asia / Cambodia / Sihanoukville	2020-01-27	Virology Unit, Institut Pasteur du Cambodge.	Virology Unit, Institut Pasteur du Cambodge (Sequencing done by: Jessica E Manning/Jennifer A Bohl at Malaria and Vector Research Research Laboratory, National Institute of Allergy and Infectious Diseases and Vida Ahyong from Chan-Zuckerberg Biohub)	Erik A Karlsson, Jennifer A Bohl, Vida Ahyong, Veasna Duong, Philippe Dussart, Jessica E Manning.
EPI_ISL_411915	hCoV-19/Taiwan/CGMH-CGU-01/2020	Asia / Taiwan / Taoyuan	2020-01-25	Laboratory Medicine	Department of Laboratory Medicine, Lin-Kou Chang Gung Memorial Hospital, Taoyuan, Taiwan.	Kuo-Chien Tsao, Yu-Nong Gong, Shu-Li Yang, Yi-Chun Li, Chung-Guei Huang, Yhu-Chering Huang, Shin-Ru Shih
EPI_ISL_411926	hCoV-19/Taiwan/3/2020	Asia / Taiwan / Taipei	2020-01-24	Taiwan Centers for Disease Control	Taiwan Centers for Disease Control	Ji-Rong Yang, Yu-Chi-Lin, Jung-Jung Mu, Ming-Tsan-Liu
EPI_ISL_411927	hCoV-19/Taiwan/4/2020	Asia / Taiwan / Taipei	2020-01-28	Taiwan Centers for Disease Control	Taiwan Centers for Disease Control	Ji-Rong Yang, Yu-Chi-Lin, Jung-Jung Mu, Ming-Tsan-Liu
EPI_ISL_411951	hCoV-19/Sweden/01/2020	Europe / Sweden	2020-02-07	unknown	Unit for Laboratory Development and Technology Transfer, Public Health Agency of Sweden	Bengner,M., Palmerus,M., Lindsjo,O., Lind Karlberg,M., Monteil,V., Appelberg,S., Brave,A., Muradrasoli,S. and Tegmark-Wisell,K.
EPI_ISL_411953	hCoV-19/Jiangsu/JS03/2020	Asia / China / Jiangsu	2020-01-24	NHC Key laboratory of Enteric Pathogenic Microbiology, Institute of Pathogenic Microbiology	Jiangsu Provincial Center for Disease Control & Prevention	Kangchen Zhao, Xiaojuan Zhu, Lunbiao Cui, Tao Wu, Yiyue Ge, Bin Wu, Yin Chen, Fengcai Zhu, Baoli Zhu, Ming Wu
EPI_ISL_411954	hCoV-19/USA/CA7/2020	North America / USA / California	2020-02-06	California Department of Public Health	Pathogen Discovery, Respiratory Viruses Branch, Division of Viral Diseases, Centers for Dieases Control and Prevention	Krista Queen, Anna Uehara, Jing Zhang, Yan Li, Ying Tao, Clinton R. Paden, Haibin Wang, Shifaq Kamili, Xiaoyan Lu, Brian Lynch, Senthil Kumar K. Sakthivel, Brett L. Whitaker, Lijuan Wang, Janna' R. Murray, Susan I. Gerber, Stephen Lindstrom, Suxiang Tong
EPI_ISL_412116	hCoV-19/England/09c/2020	Europe / United Kingdom / England	2020-02-09	Respiratory Virus Unit, Microbiology Services Colindale, Public Health England	Respiratory Virus Unit, Microbiology Services Colindale, Public Health England	Monica Galiano, Shahjahan Miah, Angie Lackenby, Omolola Akinbami, Tiina Talts, Leena Bhaw, Richard Myers, Steven Platt, Kirstin Edwards, Jonathan Hubb, Joanna Ellis, Maria Zambon
EPI_ISL_412869	hCoV-19/South Korea/KCDC05/2020	Asia / South Korea / Seoul	2020-01-30	Division of Viral Diseases, Center for Laboratory Control of Infectious Diseases, Korea Centers for Diseases Control and Prevention	Division of Viral Diseases, Center for Laboratory Control of Infectious Diseases, Korea Centers for Diseases Control and Prevention	Jeong-Min Kim, Yoon-Seok Chung, Namjoo Lee, Mi-Seon Kim, Sang Hee Woo, Hye-Jun Jo, Sehee Park, Heui Man Kim, Myung Guk Han
EPI_ISL_412870	hCoV-19/South Korea/KCDC06/2020	Asia / South Korea / Seoul	2020-01-30	Division of Viral Diseases, Center for Laboratory Control of Infectious Diseases, Korea Centers for Diseases Control and Prevention	Division of Viral Diseases, Center for Laboratory Control of Infectious Diseases, Korea Centers for Diseases Control and Prevention	Jeong-Min Kim, Yoon-Seok Chung, Namjoo Lee, Mi-Seon Kim, Sang Hee Woo, Hye-Jun Jo, Sehee Park, Heui Man Kim, Myung Guk Han
EPI_ISL_412871	hCoV-19/South Korea/KCDC07/2020	Asia / South Korea / Seoul	2020-01-31	Division of Viral Diseases, Center for Laboratory Control of Infectious Diseases, Korea Centers for Diseases Control and Prevention	Division of Viral Diseases, Center for Laboratory Control of Infectious Diseases, Korea Centers for Diseases Control and Prevention	Jeong-Min Kim, Yoon-Seok Chung, Namjoo Lee, Mi-Seon Kim, Sang Hee Woo, Hye-Jun Jo, Sehee Park, Heui Man Kim, Myung Guk Han
EPI_ISL_412872	hCoV-19/South Korea/KCDC12/2020	Asia / South Korea / Gyeonggi-do	2020-02-01	Division of Viral Diseases, Center for Laboratory Control of Infectious Diseases, Korea Centers for Diseases Control and Prevention	Division of Viral Diseases, Center for Laboratory Control of Infectious Diseases, Korea Centers for Diseases Control and Prevention	Jeong-Min Kim, Yoon-Seok Chung, Namjoo Lee, Mi-Seon Kim, Sang Hee Woo, Hye-Jun Jo, Sehee Park, Heui Man Kim, Myung Guk Han
EPI_ISL_412898	hCoV-19/Wuhan/HBCDC-HB-02/2019	Asia / China / Hubei / Wuhan	2019-12-30	Wuhan Jinyintan Hospital	Hubei Provincial Center for Disease Control and Prevention	Bin Fang, Xiang Li, Xiao Yu, Linlin Liu, Bo Yang, Faxian Zhan, Guojun Ye, Xixiang Huo, Junqiang Xu, Bo Yu, Kun Cai, Jing Li, Yongzhong Jiang.
EPI_ISL_412899	hCoV-19/Wuhan/HBCDC-HB-03/2019	Asia / China / Hubei / Wuhan	2019-12-30	Wuhan Jinyintan Hospital	Hubei Provincial Center for Disease Control and Prevention	Bin Fang, Xiang Li, Xiao Yu, Linlin Liu, Bo Yang, Faxian Zhan, Guojun Ye, Xixiang Huo, Junqiang Xu, Bo Yu, Kun Cai, Jing Li, Yongzhong Jiang.
EPI_ISL_412912	hCoV-19/Germany/Baden-Wuerttemberg-1/2020	Europe / Germany / Baden-Wuerttemberg	2020-02-25	State Health Office Baden-Wuerttemberg	Charité Universitätsmedizin Berlin, Institute of Virology	Victor M Corman, Julia Schneider, Barbara Mühlemann, Talitha Veith, Jörn Beheim-Schwarzbach, Terry Jones, Rainer Oehme, Silke Fischer, Christian Drosten
EPI_ISL_412964	hCoV-19/Brazil/SPBR-01/2020	South America / Brazil / Sao Paulo / Sao Paulo	2020-02-25	Hospital Israelita Albert Einstein	Instituto Adolfo Lutz Interdisciplinary Procedures Center Strategic Laboratory	Jaqueline Goes de Jesus, Claudio Tavares Sacchi, Daniela Bernardes Borges da Silva, Ingra Morales Claro, Flávia Cristina da Silva Sales, Claudia Regina Gonçalves, Joshua Quick, Maria do Carmo, Sampaio Tavares Timenetsky, Nicholas James Loman, Andrew Rambaut, Ester Cerdeira Sabino, Nuno Rodrigues Faria
EPI_ISL_412965	hCoV-19/Canada/BC_37_0-2/2020	North America / Canada / British Columbia	2020-02-16	BCCDC Public Health Laboratory	BCCDC Public Health Laboratory	Harrigan, Prystajecky, Krajden, Lee, Kamelian, Lapointe, Choi, Hoang, Sekirov, Levett, Tyson, Loman, Quick, Li, Gilmour
EPI_ISL_412968	hCoV-19/Japan/Hu_DP_Kng_19-020/2020	Asia / Japan	2020-02-10	unknown	Takayuki Hishiki Kanagawa Prefectural Institute of Public Health, Department of Microbiology	Hishiki,T., Suzuki,R., Sakuragi,J., Usui,K., Tanaka,Y., Kawai,J., Kogo,Y., Matsuki,Y., An,T., Hayashizaki,Y. and Takasaki,T.
EPI_ISL_412969	hCoV-19/Japan/Hu_DP_Kng_19-027/2020	Asia / Japan	2020-02-10	unknown	Takayuki Hishiki Kanagawa Prefectural Institute of Public Health, Department of Microbiology	Hishiki,T., Suzuki,R., Sakuragi,J., Usui,K., Tanaka,Y., Kawai,J., Kogo,Y., Matsuki,Y., An,T., Hayashizaki,Y. and Takasaki,T.
EPI_ISL_412971	hCoV-19/Finland/FIN-25/2020	Europe / Finland / Helsinki	2020-02-25	HUS Diagnostiikkakeskus, Hallinto	Department of Virology Faculty of Medicine, Medicum University of Helsinki	Teemu Smura, Suvi Kuivanen, Hannimari Kallio-Kokko, Olli Vapalahti
EPI_ISL_412972	hCoV-19/Mexico/CDMX-InDRE_01/2020	North America / Mexico / Mexico City	2020-02-27	Instituto Nacional de Enfermedades Respiratorias	Instituto de Diagnostico y Referencia Epidemiologicos (INDRE)	Ramirez-Gonzalez Ernesto, Garces-Ayala Fabiola, Araiza-Rodriguez Adnan, Mendieta-Condado Edgar, Rodriguez-Maldonado Abril, Wong-Arambula Claudia, Vazquez-Perez Joel, Martinez Arturo, Boukadida Celia, Munoz-Medina Esteban, Sanchez Alejandro, Isa Pavel, Taboada Blanca, Lopez Susana, Arias Carlos, Barrera-Badillo Gisela, Hernandez-Rivas Lucia, Lopez-Martinez Irma
EPI_ISL_412973	hCoV-19/Italy/CDG1/2020	Europe / Italy / Lombardy	2020-02-20	Department of Infectious Diseases, Istituto Superiore di Sanità, Roma , Italy	Virology Laboratory, Scientific Department, Army Medical Center	Paola Stefanelli, Stefano Fiore, Antonella Marchi, Eleonora Benedetti, Concetta Fabiani, Giovanni Faggioni, Antonella Fortunato, Riccardo De Santis, Silvia Fillo, Anna Anselmo, Andrea Ciammaruconi, Stefano Palomba, Florigio Lista
EPI_ISL_412974	hCoV-19/Italy/SPL1/2020	Europe / Italy / Rome	2020-01-29	Department of Infectious Diseases, Istituto Superiore di Sanità, Rome, Italy	Virology Laboratory, Scientific Department, Army Medical Center	Paola Stefanelli, Stefano Fiore, Antonella Marchi, Eleonora Benedetti, Concetta Fabiani, Giovanni Faggioni, Antonella Fortunato, Silvia Fillo, Riccardo De Santis, Andrea Ciammaruconi, Giancarlo Petralito, Filippo Molinari, Florigio Lista
EPI_ISL_413014	hCoV-19/Canada/ON_PHL2445/2020	North America / Canada / Ontario	2020-01-25	Public Health Ontario Laboratory	Ontario Agency for Health Protection and Promotion (OAHPP)	Alireza Eshaghi, Samir N Patel, Jonathan B Gubbay, Vanessa G Allen, Christine Frantz, Aimin Li, Sandeep Nagra
EPI_ISL_413015	hCoV-19/Canada/ON_VIDO-01/2020	North America / Canada / Ontario	2020-01-23	Public Health Ontario Laboratory	National Microbiology Laboratory	Shari Tyson, Anna Majer, Erika Landry, Morag Graham, Grace Seo, Philip Mabon, Natalie Knox, Adrian Zetner, Samira Mubareka, Rob Kozak, Jocelyne Lew, Darryl Falzarano, Gerdts Volker, Jonathan Gubbay, Stephanie Booth, Guillaume Poliquin, Tom Graefenhan, Matthew Gilmour, Nathalie Bastien, Yan Li, Timothy Booth
EPI_ISL_413016	hCoV-19/Brazil/SPBR-02/2020	South America / Brazil / Sao Paulo / Sao Paulo	2020-02-28	Hospital Israelita Albert Einstein	Instituto Adolfo Lutz, Interdisciplinary Procedures Center, Strategic Laboratory	Jaqueline Goes de Jesus, Claudio Tavares Sacchi, Fabiana Cristina Pereira dos Santos, Ingra Morales Claro, Flávia Cristina da Silva Sales, Claudia Regina Gonçalves, Joshua Quick, Maria do Carmo Sampaio Tavares Timenetsky, Nicholas James Loman, Andrew Rambaut, Ester Cerdeira Sabino, Nuno Rodrigues Faria
EPI_ISL_413024	hCoV-19/Switzerland/1000477806/2020	Europe / Switzerland / Zurich	2020-02-29	Division of Infectious Diseases, University Hospital Zurich	Institute of Medical Virology, University of Zurich	Stefan Schmutz, Maryam Zaheri, Verena Kufner, Gabriela Ziltener, Patrick Redli, Fiona Steiner, Jon Huder, Riccarda Capaul, Andrea Zbinden, Jürg Böni, Michael Huber, Roberto Speck, Alexandra Trkola
EPI_ISL_413214	hCoV-19/Australia/NSW07/2020	Oceania / Australia / New South Wales / Sydney	2020-02-29	Centre for Infectious Diseases and Microbiology Laboratory Services	NSW Health Pathology - Institute of Clinical Pathology and Medical Research; Westmead Hospital; University of Sydney	Eden J-S, Carter I, Rahman H, Holmes EC, Rockett R, O’Sullivan MV, Sintchenko V, Chen SC, Maddocks S, Kok J and Dwyer DE for the 2019-nCoV Study Group*
EPI_ISL_413456	hCoV-19/USA/WA-S2/2020	North America / USA / Washington / King County	2020-02-20	Seattle Flu Study	Seattle Flu Study	Chu et al
EPI_ISL_413459	hCoV-19/Japan/TK-20-31-3/2020	Asia / Japan / Tokyo	2020-02-20	Department of Pathology, Toshima Hospital	Pathogen Genomics Center, National Institute of Infectious Diseases	Tsuyoshi Sekizuka, Kentaro Itokawa, Takuya Adachi, Masahiro Sano, Jun Yamazaki, Ippei Miyamoto, Haruka Nishioka, Ja-Mun Chong, Noriko Nakajima, Yuko Sato, Minoru Tobiume, Harutaka Katano, Tadaki Suzuki, Makoto Kuroda
EPI_ISL_413488	hCoV-19/Germany/NRW-01/2020	Europe / Germany / North Rhine Westphalia / Heinsberg District	2020-02-28	Center of Medical Microbiology, Virology, and Hospital Hygiene, University of Duesseldorf	Center of Medical Microbiology, Virology, and Hospital Hygiene, University of Duesseldorf	Ortwin Adams, Marcel Andree, Alexander Dilthey, Torsten Feldt, Sandra Hauka, Torsten Houwaart, Björn-Erik Jensen, Detlef Kindgen-Milles, Malte Kohns Vasconcelos, Klaus Pfeffer, Tina Senff, Daniel Strelow, Jörg Timm, Andreas Walker, Tobias Wienemann
EPI_ISL_413490	hCoV-19/New Zealand/01/2020	Oceania / New Zealand / Auckland	2020-02-27	Auckland Hospital	Institute of Environmental Science and Research (ESR)	Matt Storey, Xiaoyun Ren, Gary McAuliffe, Sally Roberts, Matthew Blakiston, Erasmus Smit, Lauren Jelly, Joep de Ligt
EPI_ISL_413513	hCoV-19/South Korea/KUMC03/2020	Asia / South Korea	2020-02-27	Division of Infectious Diseases, Department of Internal Medicine, Korea University College of Medicine	Department of Microbiology, Institute for Viral Diseases, College of Medicine, Korea University	Changmin Kang, Joon-Yong Bae, Jungmin Lee, Jin Gu Yoon, Heedo Park, Juyoung Cho, Jeonghun Kim, Gee Eun Lee, Cui Chunguang, Kyeong-ryeol Shin, Ji Yun Noh, Joon Young Song, Hee Jin Cheong, Woo Joo Kim, Jin Il Kim, Man-Seong Park
EPI_ISL_413514	hCoV-19/South Korea/KUMC04/2020	Asia / South Korea	2020-02-27	Department of Microbiology, Institute for Viral Diseases, College of Medicine, Korea University	Department of Microbiology, Institute for Viral Diseases, College of Medicine, Korea University	Changmin Kang, Joon-Yong Bae, Jungmin Lee, Jin Gu Yoon, Heedo Park, Juyoung Cho, Jeonghun Kim, Gee Eun Lee, Cui Chunguang, Kyeong-ryeol Shin, Ji Yun Noh, Joon Young Song, Hee Jin Cheong, Woo Joo Kim, Jin Il Kim, Man-Seong Park
EPI_ISL_413515	hCoV-19/South Korea/KUMC05/2020	Asia / South Korea	2020-02-27	Division of Infectious Diseases, Department of Internal Medicine, Korea University College of Medicine	Department of Microbiology, Institute for Viral Diseases, College of Medicine, Korea University	Changmin Kang, Joon-Yong Bae, Jungmin Lee, Jin Gu Yoon, Heedo Park, Juyoung Cho, Jeonghun Kim, Gee Eun Lee, Cui Chunguang, Kyeong-ryeol Shin, Ji Yun Noh, Joon Young Song, Hee Jin Cheong, Woo Joo Kim, Jin Il Kim, Man-Seong Park
EPI_ISL_413516	hCoV-19/South Korea/KUMC06/2020	Asia / South Korea	2020-02-27	Department of Microbiology, Institute for Viral Diseases, College of Medicine, Korea University	Department of Microbiology, Institute for Viral Diseases, College of Medicine, Korea University	Changmin Kang, Joon-Yong Bae, Jungmin Lee, Jin Gu Yoon, Heedo Park, Juyoung Cho, Jeonghun Kim, Gee Eun Lee, Cui Chunguang, Kyeong-ryeol Shin, Ji Yun Noh, Joon Young Song, Hee Jin Cheong, Woo Joo Kim, Jin Il Kim, Man-Seong Park
EPI_ISL_413522	hCoV-19/India/1-27/2020	Asia / India / Kerala	2020-01-27	Indian Council of Medical Research - National Institute of Virology	National Influenza Center, Indian Council of Medical Research - National Institute of Virology	Potdar V, Yadav PD, Choudhary ML, Shete-Aich A
EPI_ISL_413523	hCoV-19/India/1-31/2020	Asia / India / Kerala	2020-01-31	Indian Council of Medical Research-National Institute of Virology	National Influenza Center, Indian Council of Medical Research-National Institute of Virology	Potdar V, Yadav PD, Choudhary ML, Shete-Aich A
EPI_ISL_413550	hCoV-19/Nigeria/Lagos01/2020	Africa / Nigeria / Lagos	2020-02-27	Centre for Human and Zoonotic Virology (CHAZVY), College of Medicine University of Lagos/Lagos University Teaching Hospital (LUTH), part of the Laboratory Network of the Nigeria Centre for Disease Control (NCDC)	African Centre of Excellence for Genomics of Infectious Diseases (ACEGID), Redeemer's University, Ede, Osun State, Nigeria	Oluniyi P.E., Ajogbasile F.V., Kayode A., Oguzie J., Folarin O.A., Ihekweazu C. Happi C.T.
EPI_ISL_413558	hCoV-19/USA/CA-CDPH-UC2/2020	North America / USA / California / Solano County	2020-02-27	California Department of Public Health	Chiu Laboratory, University of California, San Francisco	Xianding Deng, Scot Federman, Chao-Yang Pan, Hugo Guevara,Wei Gu, Debra A. Wadford, and Charles Y. Chiu
EPI_ISL_413565	hCoV-19/Netherlands/Berlicum_1363564/2020	Europe / Netherlands / Berlicum	2020-02-24	Foundation Pamm	Erasmus Medical Center	David Nieuwenhuijse, Bas Oude Munnink, Reina Sikkema, Claudia Schapendonk, Irina Chestakova, Anne van der Linden, Mark Pronk, Pascal Lexmond, Corien Swaan, Manon Haverkate, Madelief Mollers, Mart Stein, Sandra Kengne Kamga Mobou, Jeroen van Kampen, Jolanda Voermans, Aura Timen, Corine GeurtsvanKessel, Annemiek van der Eijk, Richard Molenkamp, Marion Koopmans, on behalf of the Dutch national COVID…
EPI_ISL_413569	hCoV-19/Netherlands/Delft_1363424/2020	Europe / Netherlands / Delft	2020-02-28	RIVM	Erasmus Medical Center	David Nieuwenhuijse, Bas Oude Munnink, Reina Sikkema, Claudia Schapendonk, Irina Chestakova, Anne van der Linden, Mark Pronk, Pascal Lexmond, Corien Swaan, Manon Haverkate, Madelief Mollers, Mart Stein, Sandra Kengne Kamga Mobou, Jeroen van Kampen, Jolanda Voermans, Aura Timen, Corine GeurtsvanKessel, Annemiek van der Eijk, Richard Molenkamp, Marion Koopmans, on behalf of the Dutch national COVID…
EPI_ISL_413570	hCoV-19/Netherlands/Diemen_1363454/2020	Europe / Netherlands / Diemen	2020-02-28	RIVM	Erasmus Medical Center	David Nieuwenhuijse, Bas Oude Munnink, Reina Sikkema, Claudia Schapendonk, Irina Chestakova, Anne van der Linden, Mark Pronk, Pascal Lexmond, Corien Swaan, Manon Haverkate, Madelief Mollers, Mart Stein, Sandra Kengne Kamga Mobou, Jeroen van Kampen, Jolanda Voermans, Aura Timen, Corine GeurtsvanKessel, Annemiek van der Eijk, Richard Molenkamp, Marion Koopmans, on behalf of the Dutch national COVID…
EPI_ISL_413574	hCoV-19/Netherlands/Helmond_1363548/2020	Europe / Netherlands / Helmond	2020-02-29	MHC West-Brabant	Erasmus Medical Center	David Nieuwenhuijse, Bas Oude Munnink, Reina Sikkema, Claudia Schapendonk, Irina Chestakova, Anne van der Linden, Mark Pronk, Pascal Lexmond, Corien Swaan, Manon Haverkate, Madelief Mollers, Mart Stein, Sandra Kengne Kamga Mobou, Jeroen van Kampen, Jolanda Voermans, Aura Timen, Corine GeurtsvanKessel, Annemiek van der Eijk, Richard Molenkamp, Marion Koopmans, on behalf of the Dutch national COVID…
EPI_ISL_413576	hCoV-19/Netherlands/Loon_op_zand_1363512/2020	Europe / Netherlands / Loon op zand	2020-02-29	RIVM	Erasmus Medical Center	David Nieuwenhuijse, Bas Oude Munnink, Reina Sikkema, Claudia Schapendonk, Irina Chestakova, Anne van der Linden, Mark Pronk, Pascal Lexmond, Corien Swaan, Manon Haverkate, Madelief Mollers, Mart Stein, Sandra Kengne Kamga Mobou, Jeroen van Kampen, Jolanda Voermans, Aura Timen, Corine GeurtsvanKessel, Annemiek van der Eijk, Richard Molenkamp, Marion Koopmans, on behalf of the Dutch national COVID…
EPI_ISL_413581	hCoV-19/Netherlands/Oss_1363500/2020	Europe / Netherlands / Oss	2020-02-29	RIVM	Erasmus Medical Center	David Nieuwenhuijse, Bas Oude Munnink, Reina Sikkema, Claudia Schapendonk, Irina Chestakova, Anne van der Linden, Mark Pronk, Pascal Lexmond, Corien Swaan, Manon Haverkate, Madelief Mollers, Mart Stein, Sandra Kengne Kamga Mobou, Jeroen van Kampen, Jolanda Voermans, Aura Timen, Corine GeurtsvanKessel, Annemiek van der Eijk, Richard Molenkamp, Marion Koopmans, on behalf of the Dutch national COVID…
EPI_ISL_413586	hCoV-19/Netherlands/Tilburg_1363354/2020	Europe / Netherlands / Tilburg	2020-02-27	Foundation Elisabeth-Tweesteden Ziekenhuis	Erasmus Medical Center	David Nieuwenhuijse, Bas Oude Munnink, Reina Sikkema, Claudia Schapendonk, Irina Chestakova, Anne van der Linden, Mark Pronk, Pascal Lexmond, Corien Swaan, Manon Haverkate, Madelief Mollers, Mart Stein, Sandra Kengne Kamga Mobou, Jeroen van Kampen, Jolanda Voermans, Aura Timen, Corine GeurtsvanKessel, Annemiek van der Eijk, Richard Molenkamp, Marion Koopmans, on behalf of the Dutch national COVID…
EPI_ISL_413592	hCoV-19/Taiwan/NTU03/2020	Asia / Taiwan / Taipei	2020-03-02	Department of Laboratory Medicine, National Taiwan University Hospital	Microbial Genomics Core Lab, National Taiwan University Centers of Genomic and Precision Medicine	Shiou-Hwei Yeh, You-Yu Lin, Ya-Yun Lai, Chiao-Ling Li, Shan-Chwen Chang, Pei-Jer Chen, Sui-Yuan Chang
EPI_ISL_413593	hCoV-19/Luxembourg/Lux1/2020	Europe / Luxembourg	2020-02-29	Laboratoire National de Santé	Erasmus Medical Center	David Nieuwenhuijse, Bas Oude Munnink, Reina Sikkema, Claudia Schapendonk, Irina Chestakova, Anne van der Linden, Mark Pronk, Pascal Lexmond, T. Abdelrahman, G. Fournier, J. Mossong, T. Nguyen, Jeroen van Kampen, Jolanda Voermans, Corine GeurtsvanKessel, Annemiek van der Eijk, Richard Molenkamp, Marion Koopmans, on behalf of the Dutch national COVID-19 response team.
EPI_ISL_413594	hCoV-19/Australia/NSW08/2020	Oceania / Australia / NSW / Sydney	2020-02-28	Centre for Infectious Diseases and Microbiology Laboratory Services	NSW Health Pathology - Institute of Clinical Pathology and Medical Research; Westmead Hospital; University of Sydney	Rockett R, Eden J-S, Lam C, Gray K, Timms, V, Gall, M, Alicia, A, Carter I, Rahman H, Holmes EC, , O’Sullivan MV, Sintchenko V, Chen SC, Maddocks S, Kok J and Dwyer DE for the 2019-nCoV Study Group*
EPI_ISL_413596	hCoV-19/Australia/NSW10/2020	Oceania / Australia / NSW / Sydney	2020-02-28	Centre for Infectious Diseases and Microbiology - Public Health	NSW Health Pathology - Institute of Clinical Pathology and Medical Research; Westmead Hospital; University of Sydney	Rockett R, Eden J-S, Lam C, Gray K, Timms, V, Gall, M, Carter I, Rahman H, Holmes EC, O’Sullivan MV, Sintchenko V, Chen SC, Maddocks S, Kok J and Dwyer DE for the 2019-nCoV Study Group*
EPI_ISL_413603	hCoV-19/Finland/FIN03032020B/2020	Europe / Finland / Helsinki	2020-03-03	Department of Virology and Immunology, University of Helsinki and Helsinki University Hospital, Huslab Finland	Department of Virology, Faculty of Medicine, University of Helsinki, Helsinki, Finland	Teemu Smura, Hannimari Kallio-Kokko, Olli Vapalahti
EPI_ISL_413647	hCoV-19/Portugal/CV62/2020	Europe / Portugal	2020-03-01	Centro Hospital do Porto, E.P.E. - H. Geral de Santo Antonio	Instituto Nacional de Saude (INSA)	Raquel Guiomar, Inês Costa, Pedro Pechirra, Joana Mendonça, Luís Vieira, Helena Ramos, Joana Isidro, Vítor Borges, João Paulo Gomes
EPI_ISL_413997	hCoV-19/Switzerland/GE3895/2020	Europe / Switzerland / Geneva	2020-02-26	Laboratoire de Virologie, HUG	Swiss National Reference Centre for Influenza	LAUBSCHER Florian et al.
EPI_ISL_414009	hCoV-19/England/200960515/2020	Europe / United Kingdom / England	2020-02-25	Respiratory Virus Unit, Microbiology Services Colindale, Public Health England	Respiratory Virus Unit, Microbiology Services Colindale, Public Health England	Monica Galiano, Shahjahan Miah, Angie Lackenby, Omolola Akinbami, Tiina Talts, Leena Bhaw, Richard Myers, Steven Platt, Kirstin Edwards, Jonathan Hubb, Joanna Ellis, Maria Zambon
EPI_ISL_414011	hCoV-19/England/200990006/2020	Europe / United Kingdom / England	2020-02-26	Respiratory Virus Unit, Microbiology Services Colindale, Public Health England	Respiratory Virus Unit, Microbiology Services Colindale, Public Health England	Monica Galiano, Shahjahan Miah, Angie Lackenby, Omolola Akinbami, Tiina Talts, Leena Bhaw, Richard Myers, Steven Platt, Kirstin Edwards, Jonathan Hubb, Joanna Ellis, Maria Zambon
EPI_ISL_414014	hCoV-19/Brazil/SPBR-03/2020	South America / Brazil / Sao Paulo	2020-03-02	Hospital Israelita Albert Einstein	Instituto Adolfo Lutz, Interdiciplinary Procedures Center, Strategic Laboratory	Claudio Tavares Sacchi, Claudia Regina Gonçalves, Katia Correia dos Santos, Carlos Henrique Camargo, Maria do Carmo Sampaito Tavares Timenetsky, Terezinha Maria de Paiva, Ester Cerdeira Sabino
EPI_ISL_414015	hCoV-19/Brazil/SPBR-06/2020	South America / Brazil / Sao Paulo / Sao Paulo	2020-02-29	Hospital São Joaquim Beneficencia Portuguesa	Instituto Adolfo Lutz, Interdiciplinary Procedures Center, Strategic Laboratory	Claudio Tavares Sacchi, Claudia Regina Gonçalves, SimoneGuadagnucci Morillo, Carlos Henrique Camargo, Maria do Carmo Sampaito Tavares Timenetsky, Fabiana Cristina Pereira dos Santos Terezinha Maria de Paiva, Ester Cerdeira Sabino
EPI_ISL_414016	hCoV-19/Brazil/SPBR-05/2020	South America / Brazil / Sao Paulo / Sao Paulo	2020-02-29	Hospital São Joaquim Beneficencia Portuguesa	Instituto Adolfo Lutz, Interdiciplinary Procedures Center, Strategic Laboratory	Claudio Tavares Sacchi, Claudia Regina Gonçalves, Audrey Cilli, Carlos Henrique Camargo, Maria do Carmo Sampaito Tavares Timenetsky, Daniela Bernardes Borges da Silva, Terezinha Maria de Paiva, Ester Cerdeira Sabino
EPI_ISL_414017	hCoV-19/Brazil/SPBR-04/2020	South America / Brazil / Sao Paulo	2020-03-04	Hospital São Joaquim Beneficencia Portuguesa	Instituto Adolfo Lutz, Interdiciplinary Procedures Center, Strategic Laboratory	Claudio Tavares Sacchi, Claudia Regina Gonçalves, Fabiana Cristina Pereira dos Santos, Carlos Henrique Camargo, Maria do Carmo Sampaito Tavares Timenetsky, Daniela Bernardes Borges da Silva, Terezinha Maria de Paiva, Ester Cerdeira Sabino
EPI_ISL_414019	hCoV-19/Switzerland/GE3121/2020	Europe / Switzerland / Geneva	2020-02-27	Laboratoire de Virologie, HUG	Swiss National Reference Centre for Influenza	LAUBSCHER Florian et al.
EPI_ISL_414020	hCoV-19/Switzerland/GE5373/2020	Europe / Switzerland / Geneva	2020-02-27	Laboratoire de Virologie, HUG	Swiss National Reference Centre for Influenza	LAUBSCHER Florian et al.
EPI_ISL_414021	hCoV-19/Switzerland/BL0902/2020	Europe / Switzerland / Basel	2020-02-27	Laboratoire de Virologie, HUG	Swiss National Reference Centre for Influenza	LAUBSCHER Florian et al.
EPI_ISL_414022	hCoV-19/Switzerland/GE9586/2020	Europe / Switzerland / Geneva	2020-02-27	Laboratoire de Virologie, HUG	Swiss National Reference Centre for Influenza	LAUBSCHER Florian et al.
EPI_ISL_414043	hCoV-19/England/200690306/2020	Europe / United Kingdom / England	2020-02-07	Respiratory Virus Unit, Microbiology Services Colindale, Public Health England	Respiratory Virus Unit, Microbiology Services Colindale, Public Health England	Monica Galiano, Shahjahan Miah, Angie Lackenby, Omolola Akinbami, Tiina Talts, Leena Bhaw, Richard Myers, Steven Platt, Kirstin Edwards, Jonathan Hubb, Joanna Ellis, Maria Zambon
EPI_ISL_414044	hCoV-19/England/200690756/2020	Europe / United Kingdom / England	2020-02-08	Respiratory Virus Unit, Microbiology Services Colindale, Public Health England	Respiratory Virus Unit, Microbiology Services Colindale, Public Health England	Monica Galiano, Shahjahan Miah, Angie Lackenby, Omolola Akinbami, Tiina Talts, Leena Bhaw, Richard Myers, Steven Platt, Kirstin Edwards, Jonathan Hubb, Joanna Ellis, Maria Zambon
EPI_ISL_414045	hCoV-19/Brazil/RJ-314/2020	South America / Brazil / Rio de Janeiro / Rio de Janeiro	2020-03-04	LACEN RJ - Laboratório Central de Saúde Pública Noel Nutels	Instituto Oswaldo Cruz FIOCRUZ - Laboratory of Respiratory Viruses and Measles (LVRS)	Paola Resende, Alisson Fabri, Joilson Xavier, Sunando Roy, Fernando Motta, Aline Mattos, Milene Miranda, Cristiana Garcia, Braulia Caetano, Maria Ogrzewalska, Jonathan Lopes, Luciana Appolinario, Maria Nóbrega, Marilda Siqueira
EPI_ISL_414380	hCoV-19/Singapore/14/2020	Asia / Singapore	2020-02-13	National Centre for Infectious Diseases	Programme in Emerging Infectious Diseases, Duke-NUS Medical School	Danielle E Anderson, Martin Linster, Yan Zhuang, Jayanthi Jayakumar, David CB Lye, Yee Sin Leo, Barnaby E Young, Yvonne CF Su, Gavin JD Smith
EPI_ISL_414477	hCoV-19/Czech Republic/951/2020	Europe / Czech Republic / Usti nad Labem	2020-03-01	The National Institute of Public Health Center for Epidemiology and Microbiology	State Veterinary Institute Prague	Alexander Nagy, Oldrich Bartos, Helena Jirincova, Klara Labska, Ludmila Novakova, Olga Storkanova, Dusan Trnka, Jaromira Vecerova
EPI_ISL_414497	hCoV-19/Germany/NRW-02-1/2020	Europe / Germany / North Rhine Westphalia / Heinsberg District	2020-02-25	Center of Medical Microbiology, Virology, and Hospital Hygiene, University of Duesseldorf	Center of Medical Microbiology, Virology, and Hospital Hygiene, University of Duesseldorf	Ortwin Adams, Marcel Andree, Alexander Dilthey, Torsten Feldt, Sandra Hauka, Torsten Houwaart, Björn-Erik Jensen, Detlef Kindgen-Milles, Malte Kohns Vasconcelos, Klaus Pfeffer, Tina Senff, Daniel Strelow, Jörg Timm, Andreas Walker, Tobias Wienemann
EPI_ISL_414498	hCoV-19/Germany/NRW-03/2020	Europe / Germany / North Rhine Westphalia / Heinsberg District	2020-02-26	Center of Medical Microbiology, Virology, and Hospital Hygiene, University of Duesseldorf	Center of Medical Microbiology, Virology, and Hospital Hygiene, University of Duesseldorf	Ortwin Adams, Marcel Andree, Alexander Dilthey, Torsten Feldt, Sandra Hauka, Torsten Houwaart, Björn-Erik Jensen, Detlef Kindgen-Milles, Malte Kohns Vasconcelos, Klaus Pfeffer, Tina Senff, Daniel Strelow, Jörg Timm, Andreas Walker, Tobias Wienemann
EPI_ISL_414499	hCoV-19/Germany/NRW-04/2020	Europe / Germany / North Rhine Westphalia / Heinsberg District	2020-02-26	Center of Medical Microbiology, Virology, and Hospital Hygiene, University of Duesseldorf	Center of Medical Microbiology, Virology, and Hospital Hygiene, University of Duesseldorf	Ortwin Adams, Marcel Andree, Alexander Dilthey, Torsten Feldt, Sandra Hauka, Torsten Houwaart, Björn-Erik Jensen, Detlef Kindgen-Milles, Malte Kohns Vasconcelos, Klaus Pfeffer, Tina Senff, Daniel Strelow, Jörg Timm, Andreas Walker, Tobias Wienemann
EPI_ISL_414504	hCoV-19/Germany/NRW-05/2020	Europe / Germany / North Rhine Westphalia / Heinsberg District	2020-02-26	Center of Medical Microbiology, Virology, and Hospital Hygiene, University of Duesseldorf	Center of Medical Microbiology, Virology, and Hospital Hygiene, University of Duesseldorf	Ortwin Adams, Marcel Andree, Alexander Dilthey, Torsten Feldt, Sandra Hauka, Torsten Houwaart, Björn-Erik Jensen, Detlef Kindgen-Milles, Malte Kohns Vasconcelos, Klaus Pfeffer, Tina Senff, Daniel Strelow, Jörg Timm, Andreas Walker, Tobias Wienemann
EPI_ISL_414505	hCoV-19/Germany/NRW-06/2020	Europe / Germany / North Rhine Westphalia / Heinsberg District	2020-02-27	Center of Medical Microbiology, Virology, and Hospital Hygiene, University of Duesseldorf	Center of Medical Microbiology, Virology, and Hospital Hygiene, University of Duesseldorf	Ortwin Adams, Marcel Andree, Alexander Dilthey, Torsten Feldt, Sandra Hauka, Torsten Houwaart, Björn-Erik Jensen, Detlef Kindgen-Milles, Malte Kohns Vasconcelos, Klaus Pfeffer, Tina Senff, Daniel Strelow, Jörg Timm, Andreas Walker, Tobias Wienemann
EPI_ISL_414506	hCoV-19/Germany/NRW-07/2020	Europe / Germany / North Rhine Westphalia / Heinsberg District	2020-02-27	Center of Medical Microbiology, Virology, and Hospital Hygiene, University of Duesseldorf	Center of Medical Microbiology, Virology, and Hospital Hygiene, University of Duesseldorf	Ortwin Adams, Marcel Andree, Alexander Dilthey, Torsten Feldt, Sandra Hauka, Torsten Houwaart, Björn-Erik Jensen, Detlef Kindgen-Milles, Malte Kohns Vasconcelos, Klaus Pfeffer, Tina Senff, Daniel Strelow, Jörg Timm, Andreas Walker, Tobias Wienemann
EPI_ISL_414508	hCoV-19/Germany/NRW-08/2020	Europe / Germany / North Rhine Westphalia / Heinsberg District	2020-02-27	Center of Medical Microbiology, Virology, and Hospital Hygiene, University of Duesseldorf	Center of Medical Microbiology, Virology, and Hospital Hygiene, University of Duesseldorf	Ortwin Adams, Marcel Andree, Alexander Dilthey, Torsten Feldt, Sandra Hauka, Torsten Houwaart, Björn-Erik Jensen, Detlef Kindgen-Milles, Malte Kohns Vasconcelos, Klaus Pfeffer, Tina Senff, Daniel Strelow, Jörg Timm, Andreas Walker, Tobias Wienemann
EPI_ISL_414509	hCoV-19/Germany/NRW-09/2020	Europe / Germany / North Rhine Westphalia / Heinsberg District	2020-02-28	Center of Medical Microbiology, Virology, and Hospital Hygiene, University of Duesseldorf	Center of Medical Microbiology, Virology, and Hospital Hygiene, University of Duesseldorf	Ortwin Adams, Marcel Andree, Alexander Dilthey, Torsten Feldt, Sandra Hauka, Torsten Houwaart, Björn-Erik Jensen, Detlef Kindgen-Milles, Malte Kohns Vasconcelos, Klaus Pfeffer, Tina Senff, Daniel Strelow, Jörg Timm, Andreas Walker, Tobias Wienemann
EPI_ISL_414523	hCoV-19/England/200990660/2020	Europe / United Kingdom / England	2020-02-27	Respiratory Virus Unit, Microbiology Services Colindale, Public Health England	Respiratory Virus Unit, Microbiology Services Colindale, Public Health England	Monica Galiano, Shahjahan Miah, Angie Lackenby, Omolola Akinbami, Tiina Talts, Leena Bhaw, Richard Myers, Steven Platt, Kirstin Edwards, Jonathan Hubb, Joanna Ellis, Maria Zambon
EPI_ISL_414574	hCoV-19/Germany/NRW-10/2020	Europe / Germany / North Rhine Westphalia / Heinsberg District	2020-02-28	Center of Medical Microbiology, Virology, and Hospital Hygiene, University of Duesseldorf	Center of Medical Microbiology, Virology, and Hospital Hygiene, University of Duesseldorf	Ortwin Adams, Marcel Andree, Alexander Dilthey, Torsten Feldt, Sandra Hauka, Torsten Houwaart, Björn-Erik Jensen, Detlef Kindgen-Milles, Malte Kohns Vasconcelos, Klaus Pfeffer, Tina Senff, Daniel Strelow, Jörg Timm, Andreas Walker, Tobias Wienemann
EPI_ISL_414577	hCoV-19/Chile/Talca-1/2020	South America / Chile / Talca	2020-03-02	Hospital de Talca, Chile	Instituto de Salud Publica de Chile	Andrés E. Castillo, Bárbara Parra, Paz Tapia, Alejandra Acevedo, Jaime Lagos, Winston Andrade, Loredana Arata, Gabriel Leal, Gisselle Barra, Carolina Tambley, Javier Tognarelli, Patricia Bustos, Soledad Ulloa, Rodrigo Fasce, Jorge Fernández.
EPI_ISL_414578	hCoV-19/Chile/Talca-2/2020	South America / Chile / Talca	2020-03-04	Hospital de Talca, Chile	Instituto de Salud Publica de Chile	Andrés E. Castillo, Bárbara Parra, Paz Tapia, Alejandra Acevedo, Jaime Lagos, Winston Andrade, Loredana Arata, Gabriel Leal, Gisselle Barra, Carolina Tambley, Javier Tognarelli, Patricia Bustos, Soledad Ulloa, Rodrigo Fasce, Jorge Fernández.
EPI_ISL_414579	hCoV-19/Chile/Santiago-1/2020	South America / Chile / Santiago	2020-03-03	Clinica Alemana de Santiago, Chile	Instituto de Salud Publica de Chile	Andrés E. Castillo, Bárbara Parra, Paz Tapia, Alejandra Acevedo, Jaime Lagos, Winston Andrade, Loredana Arata, Gabriel Leal, Gisselle Barra, Carolina Tambley, Javier Tognarelli, Patricia Bustos, Soledad Ulloa, Rodrigo Fasce, Jorge Fernández.
EPI_ISL_414580	hCoV-19/Chile/Santiago-2/2020	South America / Chile / Santiago	2020-03-05	Clinica Santa Maria, Santiago, Chile	Instituto de Salud Publica de Chile	Andrés E. Castillo, Bárbara Parra, Paz Tapia, Alejandra Acevedo, Jaime Lagos, Winston Andrade, Loredana Arata, Gabriel Leal, Gisselle Barra, Carolina Tambley, Javier Tognarelli, Patricia Bustos, Soledad Ulloa, Rodrigo Fasce, Jorge Fernández.
EPI_ISL_414584	hCoV-19/Ireland/Dublin-19072/2020	Europe / Ireland / Dublin	2020-03-02	UCD National Virus Reference Laboratory	UCD National Virus Reference Laboratory	Michael Carr, Gabriel Gonzalez, Jonathan Dean, Suzie Coughlan, Alison Murphy, Kevin Byrne, Ken Wolfe, Jeff Connell, Brendan Loftus, Cillian F De Gascun
EPI_ISL_414585	hCoV-19/Ireland/Limerick-19933/2020	Europe / Ireland / Limerick	2020-03-03	UCD National Virus Reference Laboratory	UCD National Virus Reference Laboratory	Michael Carr, Gabriel Gonzalez, Jonathan Dean, Suzie Coughlan, Alison Murphy, Kevin Byrne, Ken Wolfe, Jeff Connell, Brendan Loftus, Cillian F De Gascun
EPI_ISL_414586	hCoV-19/Ireland/Limerick-19934/2020	Europe / Ireland / Limerick	2020-03-03	UCD National Virus Reference Laboratory	UCD National Virus Reference Laboratory	Michael Carr, Gabriel Gonzalez, Jonathan Dean, Suzie Coughlan, Alison Murphy, Kevin Byrne, Ken Wolfe, Jeff Connell, Brendan Loftus, Cillian F De Gascun
EPI_ISL_414587	hCoV-19/Ireland/Limerick-19935/2020	Europe / Ireland / Limerick	2020-03-03	UCD National Virus Reference Laboratory	UCD National Virus Reference Laboratory	Michael Carr, Gabriel Gonzalez, Jonathan Dean, Suzie Coughlan, Alison Murphy, Kevin Byrne, Ken Wolfe, Jeff Connell, Brendan Loftus, Cillian F De Gascun
EPI_ISL_414623	hCoV-19/France/GE1583/2020	Europe / France / Grand-Est / Strasbourg	2020-02-25	Laboratoire de Virologie Institut de Virologie - INSERM U 1109 Hôpitaux Universitaires de Strasbourg	National Reference Center for Viruses of Respiratory Infections, Institut Pasteur, Paris	Mélnie Albert, Marion Barbet, Sylvie Behillil, Méline Bizard, Angela Brisebarre, Flora Donati Vincent Enouf, Maud Vanpeene, Sylvie van der Werf, Samira Fafi-Kremer
EPI_ISL_414624	hCoV-19/France/N1620/2020	Europe / France / Normandie / Rouen	2020-02-26	Centre Hositalier Universitaire de Rouen Laboratoire de Virologie	National Reference Center for Viruses of Respiratory Infections, Institut Pasteur, Paris	Mélnie Albert, Marion Barbet, Sylvie Behillil, Méline Bizard, Angela Brisebarre, Flora Donati Vincent Enouf, Maud Vanpeene, Sylvie van der Werf, Jean-Christophe Plantier
EPI_ISL_414625	hCoV-19/France/PL1643/2020	Europe / France / Pays de la Loire / Nantes	2020-02-26	Centre Hospitalier Régional Universitaire de Nantes Laboratoire de Virologie	National Reference Center for Viruses of Respiratory Infections, Institut Pasteur, Paris	Mélnie Albert, Marion Barbet, Sylvie Behillil, Méline Bizard, Angela Brisebarre, Flora Donati Vincent Enouf, Maud Vanpeene, Sylvie van der Werf, Marianne Coste-Burel
EPI_ISL_414626	hCoV-19/France/HF1684/2020	Europe / France / Hauts de France / Crépy en Valois	2020-02-29	unknown	National Reference Center for Viruses of Respiratory Infections, Institut Pasteur, Paris	Mélnie Albert, Marion Barbet, Sylvie Behillil, Méline Bizard, Angela Brisebarre, Flora Donati Vincent Enouf, Maud Vanpeene, Sylvie van der Werf
EPI_ISL_414629	hCoV-19/France/HF1870/2020	Europe / France / Hauts de France / Compiègne	2020-03-03	Centre Hospitalier Compiègne Laboratoire de Biologie	National Reference Center for Viruses of Respiratory Infections, Institut Pasteur, Paris	Mélnie Albert, Marion Barbet, Sylvie Behillil, Méline Bizard, Angela Brisebarre, Flora Donati Vincent Enouf, Maud Vanpeene, Sylvie van der Werf, Raulin Olivia
EPI_ISL_414643	hCoV-19/Finland/FIN-508/2020	Europe / Finland	2020-03-07	Department of Virology and Immunology, University of Helsinki and Helsinki University Hospital, Huslab Finland	Department of Virology, Faculty of Medicine, University of Helsinki, Helsinki, Finland	Teemu Smura, Hannimari Kallio-Kokko, Olli Vapalahti
EPI_ISL_414691	hCoV-19/Guangzhou/GZMU0048/2020	Asia / China / Guangdong / Guangzhou	2020-02-25	State Key Laboratory of Respiratory Disease, National Clinical Research Center for Respiratory Disease, Guangzhou Institute of Respiratory Health, the First Affiliated Hospital of Guangzhou Medical University	The First Affiliated Hospital of Guangzhou Medical University & BGI-Shenzhen	Zhao et al
EPI_ISL_415105	hCoV-19/Brazil/BA-312/2020	South America / Brazil / Bahia / Feira de Santana	2020-03-04	Laboratório Central de Saúde Pública Professor Gonçalo Moniz – LACEN/BA	Instituto Oswaldo Cruz FIOCRUZ - Laboratory of Respiratory Viruses and Measles (LVRS)	Paola Resende, Allison Fabri, Joilson Xavier, Sunando Roy, Fernando Motta, Aline Mattos, Milene Miranda, Cristiana Garcia, Braulia Caetano, Maria Ogrzewalska, Jonathan Lopes, Luciana Appolinario, Maria Nóbrega, Marilda Siqueira
EPI_ISL_415128	hCoV-19/Brazil/ES-225/2020	South America / Brazil / Espirito Santo / Vila Velha	2020-02-29	LACEN/ES - Laboratório Central de Saúde Pública do Espírito Santo	Instituto Oswaldo Cruz FIOCRUZ - Laboratory of Respiratory Viruses and Measles (LVRS)	Paola Resende, Allison Fabri, Joilson Xavier, Sunando Roy, Fernando Motta, Aline Mattos, Milene Miranda, Cristiana Garcia, Braulia Caetano, Maria Ogrzewalska, Jonathan Lopes, Luciana Appolinario, Maria Nóbrega, Marilda Siqueira
EPI_ISL_415133	hCoV-19/England/20100004706/2020	Europe / United Kingdom / England	2020-02-29	Respiratory Virus Unit, Microbiology Services Colindale, Public Health England	Respiratory Virus Unit, Microbiology Services Colindale, Public Health England	Monica Galiano, Shahjahan Miah, Angie Lackenby, Omolola Akinbami, Tiina Talts, Leena Bhaw, Richard Myers, Steven Platt, Kirstin Edwards, Jonathan Hubb, Joanna Ellis, Maria Zambon
EPI_ISL_415135	hCoV-19/England/20100005406/2020	Europe / United Kingdom / England	2020-02-28	Respiratory Virus Unit, Microbiology Services Colindale, Public Health England	Respiratory Virus Unit, Microbiology Services Colindale, Public Health England	Monica Galiano, Shahjahan Miah, Angie Lackenby, Omolola Akinbami, Tiina Talts, Leena Bhaw, Richard Myers, Steven Platt, Kirstin Edwards, Jonathan Hubb, Joanna Ellis, Maria Zambon
EPI_ISL_415152	hCoV-19/Panama/328677/2020	North America / Panama / Panama City	2020-03-06	Gorgas Memorial Institute for Health Studies	Gorgas Memorial Institute for Health Studies	Danilo Franco, Sandra Lopez-Verges, Elimelec Valdespino, Claudia Gonzalez, Oris Chavarria, Ambar Moreno, Yamilka Diaz, Leyda Abrego, Juan M. Pascale, Alexander A. Martinez.
EPI_ISL_415159	hCoV-19/Belgium/BA-02291/2020	Europe / Belgium / Leuven	2020-02-29	KU Leuven, Clinical and Epidemiological Virology	KU Leuven, Clinical and Epidemiological Virology	Bert Vanmechelen, Joan Marti-Carreras, Tony Wawina, Piet Maes
EPI_ISL_415454	hCoV-19/Switzerland/GE1422/2020	Europe / Switzerland	2020-02-28	Hôpitaux universitaires de Genève Laboratoire de Virologie	Hôpitaux universitaires de Genève Laboratoire de Virologie	Laubscher F.
EPI_ISL_415457	hCoV-19/Switzerland/AG7120/2020	Europe / Switzerland	2020-02-29	Hôpitaux universitaires de Genève Laboratoire de Virologie	Hôpitaux universitaires de Genève Laboratoire de Virologie	Laubscher F.
EPI_ISL_415458	hCoV-19/Switzerland/GE8102/2020	Europe / Switzerland	2020-03-01	Hôpitaux universitaires de Genève Laboratoire de Virologie	Hôpitaux universitaires de Genève Laboratoire de Virologie	Laubscher F.
EPI_ISL_415481	hCoV-19/Netherlands/NA_24/2020	Europe / Netherlands	2020-03-08	Dutch COVID-19 response team	Erasmus Medical Center	David Nieuwenhuijse, Bas Oude Munnink, Reina Sikkema, Claudia Schapendonk, Irina Chestakova, Anne van der Linden, Mark Pronk, Pascal Lexmond, Corien Swaan, Manon Haverkate, Madelief Mollers, Mart Stein, Sandra Kengne Kamga Mobou, Jeroen van Kampen, Jolanda Voermans, Aura Timen, Corine GeurtsvanKessel, Annemiek van der Eijk, Richard Molenkamp, Marion Koopmans, on behalf of the Dutch national COVID…
EPI_ISL_415577	hCoV-19/Canada/BC_69243/2020	North America / Canada / British Columbia	2020-02-20	BCCDC Public Health Laboratory	BCCDC Public Health Laboratory	Harrigan, Prystajecky, Krajden, Lee, Kamelian, Lapointe, Choi, Hoang, Sekirov, Levett, Tyson, Snutch, Loman, Quick, Li, Gilmour
EPI_ISL_415578	hCoV-19/Canada/BC_13297/2020	North America / Canada / British Columbia	2020-02-27	BCCDC Public Health Laboratory	BCCDC Public Health Laboratory	Harrigan, Prystajecky, Krajden, Lee, Kamelian, Lapointe, Choi, Hoang, Sekirov, Levett, Tyson, Snutch, Loman, Quick, Li, Gilmour
EPI_ISL_415580	hCoV-19/Canada/BC_17397/2020	North America / Canada / British Columbia	2020-02-28	BCCDC Public Health Laboratory	BCCDC Public Health Laboratory	Harrigan, Prystajecky, Krajden, Lee, Kamelian, Lapointe, Choi, Hoang, Sekirov, Levett, Tyson, Snutch, Loman, Quick, Li, Gilmour
EPI_ISL_415641	hCoV-19/Georgia/Tb-54/2020	Asia / Georgia / Tbilisi	2020-02-27	R. G. Lugar Center for Public Health Research, National Center for Disease Control and Public Health (NCDC) of Georgia.	R. G. Lugar Center for Public Health Research, National Center for Disease Control and Public Health (NCDC) of Georgia.	Nato Kotaria, Marine Murtskhvaladze, Ann Machablishvili, Lela Sabadze, Mari Gavashelidze, Ana Papkiauri, Meri Pantsulaia, Gvantsa Brachveli, Tata Imnadze, Tamar Jashiashvili, Tea Tevdoradze, Ketevan Sidamonidze, Ekaterine Khmaladze, Ekaterine Zhghenti, Roena Sukhiashvili, Mariam Zakalashvili, Lela Urushadze, Magda Dgebuadze, Giorgi Tomashvili, Davit Tsaguria, Ekaterine Zangaladze, Nino Berishvili…
EPI_ISL_415642	hCoV-19/Georgia/Tb-477/2020	Asia / Georgia / Tbilisi	2020-03-10	R. G. Lugar Center for Public Health Research, National Center for Disease Control and Public Health (NCDC) of Georgia.	R. G. Lugar Center for Public Health Research, National Center for Disease Control and Public Health (NCDC) of Georgia.	Nato Kotaria, Marine Murtskhvaladze, Ann Machablishvili, Lela Sabadze, Mari Gavashelidze, Ana Papkiauri, Meri Pantsulaia, Gvantsa Brachveli, Tata Imnadze, Tamar Jashiashvili, Tea Tevdoradze, Ketevan Sidamonidze, Ekaterine Khmaladze, Ekaterine Zhghenti, Roena Sukhiashvili, Mariam Zakalashvili, Lela Urushadze, Magda Dgebuadze, Giorgi Tomashvili, Davit Tsaguria, Ekaterine Zangaladze, Nino Berishvili…
EPI_ISL_415643	hCoV-19/Georgia/Tb-468/2020	Asia / Georgia / Tbilisi	2020-03-10	R. G. Lugar Center for Public Health Research, National Center for Disease Control and Public Health (NCDC) of Georgia.	R. G. Lugar Center for Public Health Research, National Center for Disease Control and Public Health (NCDC) of Georgia.	Nato Kotaria, Marine Murtskhvaladze, Ann Machablishvili, Lela Sabadze, Mari Gavashelidze, Ana Papkiauri, Meri Pantsulaia, Gvantsa Brachveli, Tata Imnadze, Tamar Jashiashvili, Tea Tevdoradze, Ketevan Sidamonidze, Ekaterine Khmaladze, Ekaterine Zhghenti, Roena Sukhiashvili, Mariam Zakalashvili, Lela Urushadze, Magda Dgebuadze, Giorgi Tomashvili, Davit Tsaguria, Ekaterine Zangaladze, Nino Berishvili…
EPI_ISL_415644	hCoV-19/Georgia/Tb-82/2020	Asia / Georgia / Tbilisi	2020-02-28	R. G. Lugar Center for Public Health Research, National Center for Disease Control and Public Health (NCDC) of Georgia.	R. G. Lugar Center for Public Health Research, National Center for Disease Control and Public Health (NCDC) of Georgia.	Nato Kotaria, Marine Murtskhvaladze, Ann Machablishvili, Lela Sabadze, Mari Gavashelidze, Ana Papkiauri, Meri Pantsulaia, Gvantsa Brachveli, Tata Imnadze, Tamar Jashiashvili, Tea Tevdoradze, Ketevan Sidamonidze, Ekaterine Khmaladze, Ekaterine Zhghenti, Roena Sukhiashvili, Mariam Zakalashvili, Lela Urushadze, Magda Dgebuadze, Giorgi Tomashvili, Davit Tsaguria, Ekaterine Zangaladze, Nino Berishvili…
EPI_ISL_415647	hCoV-19/Denmark/SSI-102/2020	Europe / Denmark / Copenhagen	2020-03-03	Department of Virus and Microbiological Special diagnostics, Statens Serum Institut, Copenhagen, Denmark.	Statens Serum Institute	Morten Rasmussen, Maiken Worsoe Rosenstierne , Anders Fomsgaard
EPI_ISL_415658	hCoV-19/Chile/Santiago_op2d1/2020	South America / Chile / Santiago	2020-03-06	Laboratory of Molecular Virology, Pontificia Universidad Católica de Chile	MSHS Pathogen Surveillance Program	Rafael A. Medina, Pablo Vial, Tamara Garcia, Eileen Serrano, Ana Silvia Gonzalez-Reiche, Zenab Khan, Mitchell Sullivan, Ajay Obla, Matthew Hernandez, Hala Alshammary, Juan Soto, Shwetha Sridhar Hara, Ying-Chih Wang, Melissa Smith, Robert Sebra, Viviana Simon, Harm van Bakel
EPI_ISL_415660	hCoV-19/Chile/Santiago_op3d1/2020	South America / Chile / Santiago	2020-03-07	Laboratory of Molecular Virology, Pontificia Universidad Católica de Chile	MSHS Pathogen Surveillance Program	Rafael A. Medina, Pablo Vial, Tamara Garcia, Eileen Serrano, Ana Silvia Gonzalez-Reiche, Zenab Khan, Mitchell Sullivan, Ajay Obla, Matthew Hernandez, Hala Alshammary, Juan Soto, Shwetha Sridhar Hara, Ying-Chih Wang, Melissa Smith, Robert Sebra, Viviana Simon, Harm van Bakel
EPI_ISL_415661	hCoV-19/Chile/Santiago_op4d1/2020	South America / Chile / Santiago	2020-03-08	Laboratory of Molecular Virology, Pontificia Universidad Católica de Chile	MSHS Pathogen Surveillance Program	Rafael A. Medina, Pablo Vial, Tamara Garcia, Eileen Serrano, Ana Silvia Gonzalez-Reiche, Zenab Khan, Mitchell Sullivan, Ajay Obla, Matthew Hernandez, Hala Alshammary, Juan Soto, Shwetha Sridhar Hara, Ying-Chih Wang, Melissa Smith, Robert Sebra, Viviana Simon, Harm van Bakel
EPI_ISL_415700	hCoV-19/Switzerland/GE1402/2020	Europe / Switzerland	2020-02-28	Hôpitaux universitaires de Genève Laboratoire de Virologie	Hôpitaux universitaires de Genève Laboratoire de Virologie	Laubscher F.
EPI_ISL_415701	hCoV-19/Switzerland/BS0914/2020	Europe / Switzerland	2020-03-02	Hôpitaux universitaires de Genève Laboratoire de Virologie	Hôpitaux universitaires de Genève Laboratoire de Virologie	Laubscher F.
EPI_ISL_415704	hCoV-19/Switzerland/BE2536/2020	Europe / Switzerland	2020-03-04	Hôpitaux universitaires de Genève Laboratoire de Virologie	Hôpitaux universitaires de Genève Laboratoire de Virologie	Laubscher F.
EPI_ISL_415705	hCoV-19/Switzerland/GE4135/2020	Europe / Switzerland	2020-03-06	Hôpitaux universitaires de Genève Laboratoire de Virologie	Hôpitaux universitaires de Genève Laboratoire de Virologie	Laubscher F.
EPI_ISL_415706	hCoV-19/Switzerland/GE06207/2020	Europe / Switzerland	2020-03-06	Hôpitaux universitaires de Genève Laboratoire de Virologie	Hôpitaux universitaires de Genève Laboratoire de Virologie	Laubscher F.
EPI_ISL_415707	hCoV-19/Switzerland/GE6679/2020	Europe / Switzerland	2020-03-08	Hôpitaux universitaires de Genève Laboratoire de Virologie	Hôpitaux universitaires de Genève Laboratoire de Virologie	Laubscher F.
EPI_ISL_415709	hCoV-19/Hangzhou/ZJU-01/2020	Asia / China / Hangzhou	2020-01-25	State Key Laboratory for Diagnosis and Treatment of Infectious Diseases, National Clinical Research Center for Infectious Diseases, First Affiliated Hospital, Zhejiang University School of Medicine, Hangzhou, China. 310003	State Key Laboratory for Diagnosis and Treatment of Infectious Diseases, National Clinical Research Center for Infectious Diseases, First Affiliated Hospital, Zhejiang University School of Medicine, Hangzhou, China. 310003	Hangping Yao, Nanping Wu, Chao Jiang, Xiangyun Lu, Linfang Cheng, Fumin Liu, Zhigang Wu, Haibo Wu, Changzhong Jin, Min Zheng, Lanjuan Li
EPI_ISL_415741	hCoV-19/Taiwan/CGMH-CGU-03/2020	Asia / Taiwan / Taoyuan	2020-02-26	Laboratory Medicine	Department of Laboratory Medicine, Lin-Kou Chang Gung Memorial Hospital, Taoyuan, Taiwan	Kuo-Chien Tsao, Yu-Nong Gong, Shu-Li Yang, Yi-Chun Liu, Chung-Guei Huang, Po-Wei Huang, Mei-Jen Hsiao, Cheng-Ta Yang, Cheng-Hsun Chiu, Chi-Hsien Huang, Kuang-Tso Le, Shu-Min Lin, Peng-Nien Huang, Kuo-Ming Lee, Guang-Wu Chen, Shin-Ru Shih
EPI_ISL_415742	hCoV-19/Taiwan/CGMH-CGU-04/2020	Asia / Taiwan / Taoyuan	2020-02-27	Laboratory Medicine	Department of Laboratory Medicine, Lin-Kou Chang Gung Memorial Hospital, Taoyuan, Taiwan	Kuo-Chien Tsao, Yu-Nong Gong, Shu-Li Yang, Yi-Chun Liu, Chung-Guei Huang, Po-Wei Huang, Mei-Jen Hsiao, Cheng-Ta Yang, Cheng-Hsun Chiu, Chi-Hsien Huang, Kuang-Tso Le, Shu-Min Lin, Peng-Nien Huang, Kuo-Ming Lee, Guang-Wu Chen, Shin-Ru Shih
EPI_ISL_415743	hCoV-19/Taiwan/CGMH-CGU-05/2020	Asia / Taiwan / Taoyuan	2020-02-27	Laboratory Medicine	Department of Laboratory Medicine, Lin-Kou Chang Gung Memorial Hospital, Taoyuan, Taiwan	Kuo-Chien Tsao, Yu-Nong Gong, Shu-Li Yang, Yi-Chun Liu, Chung-Guei Huang, Po-Wei Huang, Mei-Jen Hsiao, Cheng-Ta Yang, Cheng-Hsun Chiu, Chi-Hsien Huang, Kuang-Tso Le, Shu-Min Lin, Peng-Nien Huang, Kuo-Ming Lee, Guang-Wu Chen, Shin-Ru Shih
EPI_ISL_415787	hCoV-19/Peru/010/2020	South America / Peru / Lima	2020-03-10	Laboratorio de Referencia Nacional de Virus Respiratorio. Instituto Nacional de Salud. Peru	Laboratorio de Referencia Nacional de Biotecnologia y Biologia Molecular.Instituto Nacional de Salud.Peru	Carlos Padilla Rojas, Priscila Lope Pari, Karolyn Vega Chozo, Johanna Balbuena Torres, Omar Caceres Rey, Hemri Bailon Calderon, Maribel Huaringa Nuñez, Nancy Rojas Serrano
EPI_ISL_416028	hCoV-19/Brazil/SPBR-07/2020	South America / Brazil / Sao Paulo / Sao Paulo	2020-03-03	National Influenza Center - Instituto Adolfo Lutz	Instituto Adolfo Lutz, Interdiciplinary Procedures Center, Strategic Laboratory	Claudio Tavares Sacchi, Claudia Regina Gonçalves, Carlos Henrique Camargo, Fabiana Cristina Pereira dos Santos, Daniela Bernardes Borges da Silva, Simone Guadagnucci Morillo, Adriano Abbud, Adriana Bugno, Maria do Carmo Sampaio Tavares Timenetsky, Terezinha Maria de Paiva
EPI_ISL_416029	hCoV-19/Brazil/SPBR-08/2020	South America / Brazil / Sao Paulo / Sao Paulo	2020-03-04	Laboiratório Fleury	Instituto Adolfo Lutz, Interdiciplinary Procedures Center, Strategic Laboratory	Claudio Tavares Sacchi, Claudia Regina Gonçalves, Carlos Henrique Camargo, Fabiana Cristina Pereira dos Santos, Daniela Bernardes Borges da Silva, Simone Guadagnucci Morillo, Adriano Abbud, Adriana Bugno, Maria do Carmo Sampaio Tavares Timenetsky, Terezinha Maria de Paiva
EPI_ISL_416031	hCoV-19/Brazil/SPBR-09/2020	South America / Brazil / Sao Paulo / Sao Paulo	2020-03-04	National Influenza Center - Instituto Adolfo Lutz	Instituto Adolfo Lutz, Interdiciplinary Procedures Center, Strategic Laboratory	Claudio Tavares Sacchi, Claudia Regina Gonçalves, Carlos Henrique Camargo, Fabiana Cristina Pereira dos Santos, Daniela Bernardes Borges da Silva, Simone Guadagnucci Morillo, Adriano Abbud, Adriana Bugno, Maria do Carmo Sampaio Tavares Timenetsky, Terezinha Maria de Paiva
EPI_ISL_416032	hCoV-19/Brazil/SPBR-10/2020	South America / Brazil / Distrito Federal / Brasilia	2020-03-04	National Influenza Center - Instituto Adolfo Lutz	Instituto Adolfo Lutz, Interdiciplinary Procedures Center, Strategic Laboratory	Claudio Tavares Sacchi, Claudia Regina Gonçalves, Carlos Henrique Camargo, Fabiana Cristina Pereira dos Santos, Daniela Bernardes Borges da Silva, Simone Guadagnucci Morillo, Adriano Abbud, Adriana Bugno, Maria do Carmo Sampaio Tavares Timenetsky, Terezinha Maria de Paiva
EPI_ISL_416033	hCoV-19/Brazil/SPBR-11/2020	South America / Brazil / Sao Paulo / Sao Paulo	2020-03-03	Hospital Israelita Albert Einstein	Instituto Adolfo Lutz, Interdiciplinary Procedures Center, Strategic Laboratory	Claudio Tavares Sacchi, Claudia Regina Gonçalves, Carlos Henrique Camargo, Erica Valessa Ramos Gomes, Fabiana Cristina Pereira dos Santos, Daniela Bernardes Borges da Silva, Simone Guadagnucci Morillo, Adriano Abbud, Adriana Bugno, Maria do Carmo Sampaio Tavares Timenetsky, Terezinha Maria de Paiva
EPI_ISL_416034	hCoV-19/Brazil/SPBR-12/2020	South America / Brazil / Sao Paulo / Sao Paulo	2020-03-04	Hospital Israelita Albert Einstein	Instituto Adolfo Lutz, Interdiciplinary Procedures Center, Strategic Laboratory	Claudio Tavares Sacchi, Claudia Regina Gonçalves, Carlos Henrique Camargo, Erica Valessa Ramos Gomes, Fabiana Cristina Pereira dos Santos, Daniela Bernardes Borges da Silva, Simone Guadagnucci Morillo, Adriano Abbud, Adriana Bugno, Maria do Carmo Sampaio Tavares Timenetsky, Terezinha Maria de Paiva
EPI_ISL_416035	hCoV-19/Brazil/SPBR-13/2020	South America / Brazil / Sao Paulo / Sao Paulo	2020-03-05	National Influenza Center - Instituto Adolfo Lutz	Instituto Adolfo Lutz, Interdiciplinary Procedures Center, Strategic Laboratory	Claudio Tavares Sacchi, Claudia Regina Gonçalves, Carlos Henrique Camargo, Erica Valessa Ramos Gomes, Fabiana Cristina Pereira dos Santos, Daniela Bernardes Borges da Silva, Simone Guadagnucci Morillo, Adriano Abbud, Adriana Bugno, Maria do Carmo Sampaio Tavares Timenetsky, Terezinha Maria de Paiva
EPI_ISL_416036	hCoV-19/Brazil/SPBR-14/2020	South America / Brazil / Sao Paulo / Sao Paulo	2020-03-05	National Influenza Center - Instituto Adolfo Lutz	Instituto Adolfo Lutz, Interdiciplinary Procedures Center, Strategic Laboratory	Claudio Tavares Sacchi, Claudia Regina Gonçalves, Carlos Henrique Camargo, Erica Valessa Ramos Gomes, Fabiana Cristina Pereira dos Santos, Daniela Bernardes Borges da Silva, Simone Guadagnucci Morillo, Adriano Abbud, Adriana Bugno, Maria do Carmo Sampaio Tavares Timenetsky, Terezinha Maria de Paiva
EPI_ISL_416140	hCoV-19/Denmark/SSI-05/2020	Europe / Denmark / Copenhagen	2020-03-02	Department of Virus and Microbiological Special diagnostics, Statens Serum Institut, Copenhagen, Denmark.	Statens Serum Institute	Morten Rasmussen, Maiken Worsoe Rosenstierne , Anders Fomsgaard
EPI_ISL_416141	hCoV-19/Denmark/SSI-09/2020	Europe / Denmark / Copenhagen	2020-03-03	Department of Virus and Microbiological Special diagnostics, Statens Serum Institut, Copenhagen, Denmark.	Statens Serum Institute	Morten Rasmussen, Maiken Worsoe Rosenstierne , Anders Fomsgaard
EPI_ISL_416142	hCoV-19/Denmark/SSI-01/2020	Europe / Denmark / Copenhagen	2020-02-26	Department of Virus and Microbiological Special diagnostics, Statens Serum Institut, Copenhagen, Denmark.	Statens Serum Institute	Morten Rasmussen, Maiken Worsoe Rosenstierne , Anders Fomsgaard
EPI_ISL_416143	hCoV-19/Denmark/SSI-02/2020	Europe / Denmark / Copenhagen	2020-02-28	Department of Virus and Microbiological Special diagnostics, Statens Serum Institut, Copenhagen, Denmark.	ViFU	Morten Rasmussen, Maiken Worsoe Rosenstierne , Anders Fomsgaard
EPI_ISL_416338	hCoV-19/Shanghai/SH0029/2020	Asia / China / Shanghai	2020-02-01	Shanghai Public Health Clinical Center, Shanghai Medical College, Fudan University	National Research Center for Translational Medicine (Shanghai), Ruijin Hospital affiliated to Shanghai Jiao Tong University School of Medicine & Shanghai Public Health Clinical Center	Shengyue Wang, Xiaonan Zhang, Gang Lu, Yun Tan, Yun Ling, Hongzhou Lu, Saijuan Chen
EPI_ISL_416341	hCoV-19/Shanghai/SH0032/2020	Asia / China / Shanghai	2020-02-01	Shanghai Public Health Clinical Center, Shanghai Medical College, Fudan University	National Research Center for Translational Medicine (Shanghai), Ruijin Hospital affiliated to Shanghai Jiao Tong University School of Medicine & Shanghai Public Health Clinical Center	Shengyue Wang, Xiaonan Zhang, Gang Lu, Yun Tan, Yun Ling, Hongzhou Lu, Saijuan Chen
EPI_ISL_416357	hCoV-19/Shanghai/SH0049/2020	Asia / China / Shanghai	2020-02-01	Shanghai Public Health Clinical Center, Shanghai Medical College, Fudan University	National Research Center for Translational Medicine (Shanghai), Ruijin Hospital affiliated to Shanghai Jiao Tong University School of Medicine & Shanghai Public Health Clinical Center	Shengyue Wang, Xiaonan Zhang, Gang Lu, Yun Tan, Yun Ling, Hongzhou Lu, Saijuan Chen
EPI_ISL_416372	hCoV-19/Shanghai/SH0069/2020	Asia / China / Shanghai	2020-02-01	Shanghai Public Health Clinical Center, Shanghai Medical College, Fudan University	National Research Center for Translational Medicine (Shanghai), Ruijin Hospital affiliated to Shanghai Jiao Tong University School of Medicine & Shanghai Public Health Clinical Center	Shengyue Wang, Xiaonan Zhang, Gang Lu, Yun Tan, Yun Ling, Hongzhou Lu, Saijuan Chen
EPI_ISL_416376	hCoV-19/Shanghai/SH0073/2020	Asia / China / Shanghai	2020-02-05	Shanghai Public Health Clinical Center, Shanghai Medical College, Fudan University	National Research Center for Translational Medicine (Shanghai), Ruijin Hospital affiliated to Shanghai Jiao Tong University School of Medicine & Shanghai Public Health Clinical Center	Shengyue Wang, Xiaonan Zhang, Gang Lu, Yun Tan, Yun Ling, Hongzhou Lu, Saijuan Chen
EPI_ISL_416381	hCoV-19/Shanghai/SH0079/2020	Asia / China / Shanghai	2020-02-01	Shanghai Public Health Clinical Center, Shanghai Medical College, Fudan University	National Research Center for Translational Medicine (Shanghai), Ruijin Hospital affiliated to Shanghai Jiao Tong University School of Medicine & Shanghai Public Health Clinical Center	Shengyue Wang, Xiaonan Zhang, Gang Lu, Yun Tan, Yun Ling, Hongzhou Lu, Saijuan Chen
EPI_ISL_416404	hCoV-19/Shanghai/SH0119/2020	Asia / China / Shanghai	2020-02-09	Shanghai Public Health Clinical Center, Shanghai Medical College, Fudan University	National Research Center for Translational Medicine (Shanghai), Ruijin Hospital affiliated to Shanghai Jiao Tong University School of Medicine & Shanghai Public Health Clinical Center	Shengyue Wang, Xiaonan Zhang, Gang Lu, Yun Tan, Yun Ling, Hongzhou Lu, Saijuan Chen
EPI_ISL_416409	hCoV-19/Shanghai/SH0128/2020	Asia / China / Shanghai	2020-02-02	Shanghai Public Health Clinical Center, Shanghai Medical College, Fudan University	National Research Center for Translational Medicine (Shanghai), Ruijin Hospital affiliated to Shanghai Jiao Tong University School of Medicine & Shanghai Public Health Clinical Center	Shengyue Wang, Xiaonan Zhang, Gang Lu, Yun Tan, Yun Ling, Hongzhou Lu, Saijuan Chen
EPI_ISL_416410	hCoV-19/Australia/VIC02/2020	Oceania / Australia / Victoria / Melbourne	2020-01-24	Victorian Infectious Diseases Reference Laboratory (VIDRL)	Victorian Infectious Diseases Reference Laboratory and Microbiological Diagnostic Unit Public Health Laboratory, Doherty Institute	Caly L., Seemann T., Schultz M., Druce J., Taiaroa, G.
EPI_ISL_416411	hCoV-19/Australia/VIC03/2020	Oceania / Australia / Victoria / Melbourne	2020-01-25	Victorian Infectious Diseases Reference Laboratory (VIDRL)	Victorian Infectious Diseases Reference Laboratory and Microbiological Diagnostic Unit Public Health Laboratory, Doherty Institute	Caly L., Seemann T., Schultz M., Druce J., Taiaroa, G.
EPI_ISL_416415	hCoV-19/Australia/VIC07/2020	Oceania / Australia / Victoria / Melbourne	2020-02-08	Victorian Infectious Diseases Reference Laboratory (VIDRL)	Victorian Infectious Diseases Reference Laboratory and Microbiological Diagnostic Unit Public Health Laboratory, Doherty Institute	Caly L., Seemann T., Schultz M., Druce J., Taiaroa, G.
EPI_ISL_416427	hCoV-19/Vietnam/38142/2020	Asia / Vietnam / Thanhhoa	2020-01-24	National Influenza Center, National Institute of Hygiene and Epidemiology (NIHE)	National Influenza Center, National Institute of Hygiene and Epidemiology (NIHE)	Le Quynh Mai, Taichiro Takemura, Meng Ling Moi, Takeshi Nabeshima, Nguyen Le Khanh Hang, Hoang Vu Mai Phuong, Ung Thi Hong Trang, Le Thi Thanh, Nguyen Vu Son, Vuong Duc Cuong, Pham Thi Hien, Tran Thu Huong, Nguyen Phuong Anh, Pham Hong Quynh Anh, Kouichi Morita, Futoshi Hasebe, Dang Duc Anh
EPI_ISL_416428	hCoV-19/Vietnam/39607/2020	Asia / Vietnam / Quangning	2020-03-07	National Influenza Center, National Institute of Hygiene and Epidemiology (NIHE)	National Influenza Center, National Institute of Hygiene and Epidemiology (NIHE)	Le Quynh Mai, Taichiro Takemura, Meng Ling Moi, Takeshi Nabeshima, Nguyen Le Khanh Hang, Hoang Vu Mai Phuong, Ung Thi Hong Trang, Le Thi Thanh, Nguyen Vu Son, Vuong Duc Cuong, Pham Thi Hien, Tran Thu Huong, Nguyen Phuong Anh, Pham Hong Quynh Anh, Kouichi Morita, Futoshi Hasebe, Dang Duc Anh
EPI_ISL_416429	hCoV-19/Vietnam/CM99/2020	Asia / Vietnam / Vinhphuc	2020-02-11	National Influenza Center, National Institute of Hygiene and Epidemiology (NIHE)	National Influenza Center, National Institute of Hygiene and Epidemiology (NIHE)	Le Quynh Mai, Taichiro Takemura, Meng Ling Moi, Takeshi Nabeshima, Nguyen Le Khanh Hang, Hoang Vu Mai Phuong, Ung Thi Hong Trang, Le Thi Thanh, Nguyen Vu Son, Vuong Duc Cuong, Pham Thi Hien, Tran Thu Huong, Nguyen Phuong Anh, Pham Hong Quynh Anh, Kouichi Morita, Futoshi Hasebe, Dang Duc Anh
EPI_ISL_416430	hCoV-19/Vietnam/CM295/2020	Asia / Vietnam / Hanoi	2020-03-06	National Influenza Center, National Institute of Hygiene and Epidemiology (NIHE)	National Influenza Center, National Institute of Hygiene and Epidemiology (NIHE)	Le Quynh Mai, Taichiro Takemura, Meng Ling Moi, Takeshi Nabeshima, Nguyen Le Khanh Hang, Hoang Vu Mai Phuong, Ung Thi Hong Trang, Le Thi Thanh, Nguyen Vu Son, Vuong Duc Cuong, Pham Thi Hien, Tran Thu Huong, Nguyen Phuong Anh, Pham Hong Quynh Anh, Kouichi Morita, Futoshi Hasebe, Dang Duc Anh
EPI_ISL_416431	hCoV-19/Vietnam/CM296/2020	Asia / Vietnam / Hanoi	2020-03-06	National Influenza Center, National Institute of Hygiene and Epidemiology (NIHE)	National Influenza Center, National Institute of Hygiene and Epidemiology (NIHE)	Le Quynh Mai, Taichiro Takemura, Meng Ling Moi, Takeshi Nabeshima, Nguyen Le Khanh Hang, Hoang Vu Mai Phuong, Ung Thi Hong Trang, Le Thi Thanh, Nguyen Vu Son, Vuong Duc Cuong, Pham Thi Hien, Tran Thu Huong, Nguyen Phuong Anh, Pham Hong Quynh Anh, Kouichi Morita, Futoshi Hasebe, Dang Duc Anh
EPI_ISL_416458	hCoV-19/Kuwait/KU12/2020	Asia / Kuwait / Hawali	2020-03-02	Virology laboratory Ministry of Health Kuwait sequenced at Dasman Diabetes Institute	Dasman Diabetes Institute	Fahd Al-Mulla, Sumi John, Sara Alqabandi, Rasheeba iqbal, Motasem Melhem, Ebaa alOzairi, Qais Al-Duwairi
EPI_ISL_416461	hCoV-19/USA/WA-S6/2020	North America / USA / Washington / King County	2020-02-29	Seattle Flu Study	Seattle Flu Study	Chu et al
EPI_ISL_416477	hCoV-19/Georgia/Tb-390/2020	Asia / Georgia / Tbilisi	2020-03-08	R. G. Lugar Center for Public Health Research, National Center for Disease Control and Public Health (NCDC) of Georgia.	R. G. Lugar Center for Public Health Research, National Center for Disease Control and Public Health (NCDC) of Georgia.	Marine Murtskhvaladze, Nato Kotaria, Ann Machablishvili, Lela Sabadze, Mari Gavashelidze, Ana Papkiauri, Meri Pantsulaia, Gvantsa Brachveli, Tata Imnadze, Tamar Jashiashvili, Tea Tevdoradze, Ketevan Sidamonidze, Ekaterine Khmaladze, Ekaterine Zhghenti, Roena Sukhiashvili, Mariam Zakalashvili, Lela Urushadze, Magda Dgebuadze, Giorgi Tomashvili, Davit Tsaguria, Ekaterine Zangaladze, Nino Berishvili…
EPI_ISL_416478	hCoV-19/Georgia/Tb-673/2020	Asia / Georgia / Tbilisi	2020-03-14	R. G. Lugar Center for Public Health Research, National Center for Disease Control and Public Health (NCDC) of Georgia.	R. G. Lugar Center for Public Health Research, National Center for Disease Control and Public Health (NCDC) of Georgia.	Marine Murtskhvaladze, Nato Kotaria, Ann Machablishvili, Lela Sabadze, Mari Gavashelidze, Ana Papkiauri, Meri Pantsulaia, Gvantsa Brachveli, Tata Imnadze, Tamar Jashiashvili, Tea Tevdoradze, Ketevan Sidamonidze, Ekaterine Khmaladze, Ekaterine Zhghenti, Roena Sukhiashvili, Mariam Zakalashvili, Lela Urushadze, Magda Dgebuadze, Giorgi Tomashvili, Davit Tsaguria, Ekaterine Zangaladze, Nino Berishvili…
EPI_ISL_416479	hCoV-19/Georgia/Tb-273/2020	Asia / Georgia / Tbilisi	2020-03-05	R. G. Lugar Center for Public Health Research, National Center for Disease Control and Public Health (NCDC) of Georgia.	R. G. Lugar Center for Public Health Research, National Center for Disease Control and Public Health (NCDC) of Georgia.	Marine Murtskhvaladze, Nato Kotaria, Ann Machablishvili, Lela Sabadze, Mari Gavashelidze, Ana Papkiauri, Meri Pantsulaia, Gvantsa Brachveli, Tata Imnadze, Tamar Jashiashvili, Tea Tevdoradze, Ketevan Sidamonidze, Ekaterine Khmaladze, Ekaterine Zhghenti, Roena Sukhiashvili, Mariam Zakalashvili, Lela Urushadze, Magda Dgebuadze, Giorgi Tomashvili, Davit Tsaguria, Ekaterine Zangaladze, Nino Berishvili…
EPI_ISL_416480	hCoV-19/Georgia/Tb-537/2020	Asia / Georgia / Tbilisi	2020-03-11	R. G. Lugar Center for Public Health Research, National Center for Disease Control and Public Health (NCDC) of Georgia.	R. G. Lugar Center for Public Health Research, National Center for Disease Control and Public Health (NCDC) of Georgia.	Ann Machablishvili, Nato Kotaria, Marine Murtskhvaladze, Lela Sabadze, Mari Gavashelidze, Ana Papkiauri, Meri Pantsulaia, Gvantsa Brachveli, Tata Imnadze, Tamar Jashiashvili, Tea Tevdoradze, Ketevan Sidamonidze, Ekaterine Khmaladze, Ekaterine Zhghenti, Roena Sukhiashvili, Mariam Zakalashvili, Lela Urushadze, Magda Dgebuadze, Giorgi Tomashvili, Davit Tsaguria, Ekaterine Zangaladze, Nino Berishvili…
EPI_ISL_416481	hCoV-19/Georgia/Tb-712/2020	Asia / Georgia / Tbilisi	2020-03-16	R. G. Lugar Center for Public Health Research, National Center for Disease Control and Public Health (NCDC) of Georgia.	R. G. Lugar Center for Public Health Research, National Center for Disease Control and Public Health (NCDC) of Georgia.	Gvantsa Chanturia, Marine Murtskhvaladze, Nato Kotaria, Ann Machablishvili, Lela Sabadze, Mari Gavashelidze, Ana Papkiauri, Meri Pantsulaia, Gvantsa Brachveli, Tata Imnadze, Tamar Jashiashvili, Tea Tevdoradze, Ketevan Sidamonidze, Ekaterine Khmaladze, Ekaterine Zhghenti, Roena Sukhiashvili, Mariam Zakalashvili, Lela Urushadze, Magda Dgebuadze, Giorgi Tomashvili, Davit Tsaguria, Ekaterine Zangalad…
EPI_ISL_416482	hCoV-19/Georgia/Tb/2020	Asia / Georgia / Tbilisi	2020-03-13	R. G. Lugar Center for Public Health Research, National Center for Disease Control and Public Health (NCDC) of Georgia.	R. G. Lugar Center for Public Health Research, National Center for Disease Control and Public Health (NCDC) of Georgia.	Adam Kotorashvili, Marine Murtskhvaladze, Nato Kotaria, Ann Machablishvili, Lela Sabadze, Mari Gavashelidze, Ana Papkiauri, Meri Pantsulaia, Gvantsa Brachveli, Tata Imnadze, Tamar Jashiashvili, Tea Tevdoradze, Ketevan Sidamonidze, Ekaterine Khmaladze, Ekaterine Zhghenti, Roena Sukhiashvili, Mariam Zakalashvili, Lela Urushadze, Magda Dgebuadze, Giorgi Tomashvili, Davit Tsaguria, Ekaterine Zangalad…
EPI_ISL_416484	hCoV-19/Spain/Valencia5/2020	Europe / Spain / Comunitat Valenciana / Valencia	2020-02-27	Servicio de Microbiología. Consorcio Hospital General Universitario de Valencia	Sequencing and Bioinformatics Service and Molecular Epidemiology Research Group. FISABIO-Public Health	Maria Dolores Ocete, Concepcion Gimeno, Giuseppe D'Auria, Griselda De Marco, Neris Garcia-Gonzalez, Maria Alma Bracho, Fernando Gonzalez-Candelas
EPI_ISL_416485	hCoV-19/Spain/Valencia6/2020	Europe / Spain / Comunitat Valenciana / Valencia	2020-02-27	Servicio de Microbiologia. Consorcio Hospital General Universitario de Valencia	Sequencing and Bioinformatics Service and Molecular Epidemiology Research Group. FISABIO-Public Health	Griselda De Marco, Neris Garcia-Gonzalez, Maria Alma Bracho, Maria Dolores Ocete, Concepcion Gimeno, Giuseppe D'Auria, Fernando Gonzalez-Candelas
EPI_ISL_416488	hCoV-19/Poland/PL_P1/2020	Europe / Poland / Zielonogorskie	2020-03-03	ViroGenetics - BSL3 Laboratory of Virology; Human Genome Variation Research Group & Genomics Centre MCB; Bioinformatics Research Group Department of Virology	ViroGenetics - BSL3 Laboratory of Virology; Human Genome Variation Research Group & Genomics Centre MCB; Bioinformatics Research Group Department of Virology	Aleksandra Milewska, Ewelina Pośpiech, Agata Jarosz, Adrianna Klajmon, Kamila Marszałek, Katarzyna Pancer, Magdalena Rzeczkowska, Tomasz Wołkowicz, Katarzyna Zacharczuk, Agnieszka Kołakowska-Kulesza, Natalia Wolaniuk, Ewelina Hallman-Szelińska, Paweł P Łabaj, Wojciech Branicki, Krzysztof Pyrć
EPI_ISL_416502	hCoV-19/France/B2330/2020	Europe / France / Bretagne / Rennes	2020-02-26	CHRU Pontchaillou - Laboratoire de Virologie	National Reference Center for Viruses of Respiratory Infections, Institut Pasteur, Paris	Mélnie Albert, Marion Barbet, Sylvie Behillil, Méline Bizard, Angela Brisebarre, Flora Donati, Etienne Simon-Lorière, Vincent Enouf, Maud Vanpeene, Sylvie van der Werf, Gisèle Lagathu
EPI_ISL_416506	hCoV-19/France/B2337/2020	Europe / France / Bretagne / Rennes	2020-03-03	CHRU Pontchaillou - Laboratoire de Virologie	National Reference Center for Viruses of Respiratory Infections, Institut Pasteur, Paris	Mélnie Albert, Marion Barbet, Sylvie Behillil, Méline Bizard, Angela Brisebarre, Flora Donati, Etienne Simon-Lorière, Vincent Enouf, Maud Vanpeene, Sylvie van der Werf, Gisèle Lagathu
EPI_ISL_416511	hCoV-19/France/B2348/2020	Europe / France / Bretagne / Rennes	2020-03-07	CHRU Pontchaillou - Laboratoire de Virologie	National Reference Center for Viruses of Respiratory Infections, Institut Pasteur, Paris	Mélnie Albert, Marion Barbet, Sylvie Behillil, Méline Bizard, Angela Brisebarre, Flora Donati, Etienne Simon-Lorière, Vincent Enouf, Maud Vanpeene, Sylvie van der Werf, Gisèle Lagathu
EPI_ISL_416513	hCoV-19/France/B2351/2020	Europe / France / Bretagne / Rennes	2020-03-07	CHRU Pontchaillou - Laboratoire de Virologie	National Reference Center for Viruses of Respiratory Infections, Institut Pasteur, Paris	Mélnie Albert, Marion Barbet, Sylvie Behillil, Méline Bizard, Angela Brisebarre, Flora Donati, Etienne Simon-Lorière, Vincent Enouf, Maud Vanpeene, Sylvie van der Werf, Gisèle Lagathu
EPI_ISL_416519	hCoV-19/New Zealand/20VR0189/2020	Oceania / New Zealand / Auckland	2020-03-02	Auckland Hospital	Institute of Environmental Science and Research (ESR)	Matt Storey, Xiaoyun Ren, Gary McAuliffe, Sally Roberts, Matthew Blakiston, Erasmus Smit, Lauren Jelly, Joep de Ligt
EPI_ISL_416520	hCoV-19/New Zealand/20VR019/2020	Oceania / New Zealand / Auckland	2020-03-04	Auckland Hospital	Institute of Environmental Science and Research (ESR)	Matt Storey, Xiaoyun Ren, Gary McAuliffe, Sally Roberts, Matthew Blakiston, Erasmus Smit, Lauren Jelly, Joep de Ligt
EPI_ISL_416522	hCoV-19/Saudi Arabia/SCDC-3324/2020	Asia / Saudi Arabia	2020-03-10	Public Health Laboratory, Saudi CDC	Public Health Laboratory, Saudi CDC	Albarrag,A
EPI_ISL_416525	hCoV-19/Japan/SMU-0311S3/2020	Asia / Japan / Saitama	2020-03-11	Saitama Medical University	Saitama Medical University	Kazuo Imai
EPI_ISL_416526	hCoV-19/New Zealand/20VR0206/2020	Oceania / New Zealand / Auckland	2020-03-05	Auckland Hospital	Institute of Environmental Science and Research (ESR)	Matt Storey, Xiaoyun Ren, Gary McAuliffe, Sally Roberts, Matthew Blakiston, Erasmus Smit, Lauren Jelly, Joep de Ligt
EPI_ISL_416538	hCoV-19/New Zealand/20VR0275/2020	Oceania / New Zealand / Wellington	2020-03-15	Wellington Hospital	Institute of Environmental Science and Research (ESR)	Wellington SCL, Wellington Hospital, Riddiford Street, Newtown, Wellington 6021, New Zealand
EPI_ISL_416539	hCoV-19/New Zealand/20VR0276/2020	Oceania / New Zealand / Wellington	2020-03-15	Wellington Hospital	Institute of Environmental Science and Research (ESR)	Matt Storey, Xiaoyun Ren, Craig Thornley, Maxim Bloomfield, Erasmus Smit, Lauren Jelly, Joep de Ligt
EPI_ISL_416541	hCoV-19/Kuwait/KU09/2020	Asia / Kuwait / Dasman	2020-03-02	Dasman Diabetes Institute and Virology Laboratory Ministry of Health	Dasman Diabetes Institute	Fahd Al-Mulla, Sumi John, Rasheeba Iqbal, Motasem Melhem, Ebaa AlOzairi, Sara Al-Qabandi, Qais Al-Duwairi
EPI_ISL_416542	hCoV-19/Kuwait/KU17/2020	Asia / Kuwait / Dasman	2020-03-02	Dasman Diabetes Institute	Dasman Diabetes Institute	Fahd Al-Mulla, Sumi John, Rasheeba Iqbal, Motasem Melhem, Ebaa AlOzairi, Sara Al-Qabandi, Qais Al-Duwairi
EPI_ISL_416543	hCoV-19/Kuwait/KU18/2020	Asia / Kuwait / Dasman	2020-03-02	Dasman Diabetes Institute	Dasman Diabetes Institute	Fahd Al-Mulla, Rasheeba Iqbal, Sumi John, Motasem Melhem, Ebaa AlOzairi, Sara Al-Qabandi, Qais Al-Duwairi
EPI_ISL_416829	hCoV-19/Malaysia/MKAK-CL-2020-5045/2020	Asia / Malaysia / Selangor	2020-01-24	National Public Health Laboratory	Malaysia Genome Institute	Mohd Noor Mat Isa, Irni Suhayu Sapian, Yusuf Muhammad Noor, Nurhezreen Md Iqbal, Mohd Faizal Abu Bakar, Enizza Kasim, Shamsidar Sopie, Siti Noraini Othman, Azrin Ahmad, Nor Azfa Johari, Norazimah Tajudin, Noorliza Mohamad Noordin, W Afiza W Mohd Arifin, Rehan Shuhada Abu Bakar, Yu Kie Chem, Selvanesan Sengol, Hani Mat Hussin, Shahrul Hisham Zainal Ariffin
EPI_ISL_416866	hCoV-19/Malaysia/MKAK-CL-2020-5047/2020	Asia / Malaysia / Selangor	2020-01-24	National Public Health Laboratory	Malaysia Genome Institute	Mohd Noor Mat Isa, Irni Suhayu Sapian, Yusuf Muhammad Noor, Nurhezreen Md Iqbal, Mohd Faizal Abu Bakar, Enizza Kasim, Shamsidar Sopie, Siti Noraini Othman, Azrin Ahmad, Nor Azfa Johari, Norazimah Tajudin, Noorliza Mohamad Noordin, W Afiza W Mohd Arifin, Rehan Shuhada Abu Bakar, Yu Kie Chem, Selvanesan Sengol, Hani Mat Hussin, Shahrul Hisham Zainal Ariffin
EPI_ISL_416884	hCoV-19/Malaysia/MKAK-CL-2020-5049/2020	Asia / Malaysia / Selangor	2020-01-24	National Public Health Laboratory	Malaysia Genome Institute	Mohd Noor Mat Isa, Irni Suhayu Sapian, Yusuf Muhammad Noor, Nurhezreen Md Iqbal, Mohd Faizal Abu Bakar, Enizza Kasim, Shamsidar Sopie, Siti Noraini Othman, Azrin Ahmad, Nor Azfa Johari, Norazimah Tajudin, Noorliza Mohamad Noordin, W Afiza W Mohd Arifin, Rehan Shuhada Abu Bakar, Yu Kie Chem, Selvanesan Sengol, Hani Mat Hussin, Shahrul Hisham Zainal Ariffin
EPI_ISL_416885	hCoV-19/Malaysia/MKAK-CL-2020-5096/2020	Asia / Malaysia / Selangor	2020-01-30	National Public Health Laboratory	Malaysia Genome Institute	Mohd Noor Mat Isa, Irni Suhayu Sapian, Yusuf Muhammad Noor, Nurhezreen Md Iqbal, Mohd Faizal Abu Bakar, Enizza Kasim, Shamsidar Sopie, Siti Noraini Othman, Azrin Ahmad, Nor Azfa Johari, Norazimah Tajudin, Noorliza Mohamad Noordin, W Afiza W Mohd Arifin, Rehan Shuhada Abu Bakar, Yu Kie Chem, Selvanesan Sengol, Hani Mat Hussin, Shahrul Hisham Zainal Ariffin
EPI_ISL_416886	hCoV-19/Malaysia/MKAK-CL-2020-6430/2020	Asia / Malaysia / Selangor	2020-02-04	National Public Health Laboratory	Malaysia Genome Institute	Mohd Noor Mat Isa, Irni Suhayu Sapian, Yusuf Muhammad Noor, Nurhezreen Md Iqbal, Mohd Faizal Abu Bakar, Enizza Kasim, Shamsidar Sopie, Siti Noraini Othman, Azrin Ahmad, Nor Azfa Johari, Norazimah Tajudin, Noorliza Mohamad Noordin, W Afiza W Mohd Arifin, Rehan Shuhada Abu Bakar, Yu Kie Chem, Selvanesan Sengol, Hani Mat Hussin, Shahrul Hisham Zainal Ariffin
EPI_ISL_416907	hCoV-19/Malaysia/MKAK-CL-2020-7554/2020	Asia / Malaysia / Selangor	2020-02-06	National Public Health Laboratory	Malaysia Genome Institute	Mohd Noor Mat Isa, Irni Suhayu Sapian, Yusuf Muhammad Noor, Nurhezreen Md Iqbal, Mohd Faizal Abu Bakar, Enizza Kasim, Shamsidar Sopie, Siti Noraini Othman, Azrin Ahmad, Nor Azfa Johari, Norazimah Tajudin, Noorliza Mohamad Noordin, W Afiza W Mohd Arifin, Rehan Shuhada Abu Bakar, Yu Kie Chem, Selvanesan Sengol, Hani Mat Hussin, Shahrul Hisham Zainal Ariffin
EPI_ISL_417030	hCoV-19/Australia/NSW04/2020	Oceania / Australia / New South Wales / Sydney	2020-01-24	Centre for Infectious Diseases and Microbiology Laboratory Services	NSW Health Pathology - Institute of Clinical Pathology and Medical Research; Westmead Hospital; University of Sydney	Eden J-S, Rockett R, Carter I, Rahman H, Holmes EC, O’Sullivan MV, Sintchenko V, Chen SC, Maddocks S, Kok J and Dwyer DE for the 2019-nCoV Study Group*
EPI_ISL_417034	hCoV-19/Brazil/AMBR-02/2020	South America / Brazil / Amazonas State / Manaus	2020-03-16	Laboratorio de Ecologia de Doencas Transmissiveis na Amazonia, Instituto Leonidas e Maria Deane - Fiocruz Amazonia	Laboratorio de Ecologia de Doencas Transmissiveis na Amazonia, Instituto Leonidas e Maria Deane - Fiocruz Amazonia	Valdinete Nascimento, André Corado, Fernanda Nascimento, Ágatha Costa, Debora Duarte, Luciana Gonçalves, Michele Jesus, Sérgio Luz, Felipe Naveca
EPI_ISL_417108	hCoV-19/USA/WA-S55/2020	North America / USA / Washington / King County	2020-02-29	Washington State Department of Health	Seattle Flu Study	Chu etl al
EPI_ISL_417153	hCoV-19/USA/WA-S100/2020	North America / USA / Washington / King County	2020-02-29	Washington State Department of Health	Seattle Flu Study	Chu etl al
EPI_ISL_417155	hCoV-19/USA/WA-S102/2020	North America / USA / Washington / King County	2020-02-28	Washington State Department of Health	Seattle Flu Study	Chu etl al
EPI_ISL_417178	hCoV-19/Hong Kong/HKPU6_2101/2020	Asia / Hong Kong	2020-01-25	Department of Pathology, Princess Margaret Hospital	Department of Health Technology and Informatics, Faculty of Health and Social Science, The Hong Kong Polytechnic University	Kenneth Siu-Sing LEUNG, Timothy Ting-Leung NG, Alan Ka-Lun WU, Miranda Chong-Yee YAU, Hiu-Yin LAO, Ming-Pan CHOI, Kingsley King-Gee TAM, Lam-Kwong LEE, Barry Kin-Chung WONG, Alex Yat-Man HO, Kam-Tong Yip, Kwok-Cheung LUNG, Raymond Wai-To LIU, Eugene Yuk-Keung TSO, Wai-Shing LEUNG, Man-Chun CHAN, Yuk-Yung NG, Kit-Man SIN, Kitty Sau-Chun FUNG, Sandy Ka-Yee CHAU, Wing-Kin TO, Tak-Lun Que, David Ho-K…
EPI_ISL_417186	hCoV-19/South Africa/R03006/2020	Africa / South Africa / KZN	2020-03-07	National Institute for Communicable Diseases of the National Health Laboratory Service	National Institute for Communicable Diseases of the National Health Laboratory Service	Allam M, Kwenda S, van Heusden P, Khumalo Z, Mohale T, Subramoney K, von Gottberg, A, Ismail A, Bhiman JN
EPI_ISL_417211	hCoV-19/NewZealand/CoV001/2020	Oceania / New Zealand / Otago	2020-03-11	Dunedin Hospital	University of Otago	M.E. Quiñones-Mateu, B. Lawley, J. Grant, R. Harfoot, J. Ussher
EPI_ISL_417212	hCoV-19/NewZealand/CoV002/2020	Oceania / New Zealand / Otago	2020-03-11	Dunedin Hospital	University of Otago	M.E. Quiñones-Mateu, B. Lawley, J. Grant, R. Harfoot, J. Ussher
EPI_ISL_417336	hCoV-19/France/Lyon_0668/2020	Europe / France / ARA	2020-03-06	Institut des Agents Infectieux (IAI), Hospices Civils de Lyon	CNR Virus des Infections Respiratoires - France SUD	Antonin Bal, Gregory Destras, Gwendolyne Burfin, Solenne Brun, Carine Moustaud, Raphaelle Lamy, Alexandre Gaymard, Maude Bouscambert-Duchamp, Florence Morfin-Sherpa, Martine Valette, Laurence Josset, Bruno Lina
EPI_ISL_417418	hCoV-19/Italy/FVG-ICGEB_S1/2020	Europe / Italy / Friuli Venezia Giulia	2020-03-01	Laboratory of Molecular Virology International Center fro Genetic Engineering and Biotechnology (ICGEB)	ARGO Open Lab Platform for Genome sequencing	Licastro D, Rajasekharan S, Dal Monego S, Segat L, D'Agaro P, Marcello A
EPI_ISL_417419	hCoV-19/Italy/FVG-ICGEB_S5/2020	Europe / Italy / Friuli Venezia Giulia	2020-03-01	Laboratory of Molecular Virology International Center for Genetic Engineering and Biotechnology (ICGEB)	ARGO Open Lab Platform for Genome sequencing	Licastro D, Rajasekharan S, Dal Monego S, Segat L, D'Agaro P, Marcello A
EPI_ISL_417420	hCoV-19/NanChang/JX216/2020	Asia / China / NanChang	2020-03-23	Jiangxi province Center for Disease Control and Prevention	Jiangxi province Center for Disease Control and Prevention	Li jian Xiong
EPI_ISL_417421	hCoV-19/Italy/FVG-ICGEB_S8/2020	Europe / Italy / Friuli Venezia Giulia	2020-03-01	Laboratory of Molecular Virology International Center for Genetic Engineering and Biotechnology (ICGEB)	ARGO Open Lab Platform for Genome sequencing	Licastro D, Rajasekharan S, Dal Monego S, Segat L, D'Agaro P, Marcello A
EPI_ISL_417423	hCoV-19/Italy/FVG-ICGEB_S9/2020	Europe / Italy / Friuli Venezia Giulia	2020-03-01	Laboratory of Molecular Virology International Center for Genetic Engineering and Biotechnology (ICGEB)	ARGO Open Lab Platform for Genome sequencing	Licastro D, Rajasekharan, Dal Monego S, Segat L, D'Agaro P, Marcello A
EPI_ISL_417426	hCoV-19/Belgium/SQ-03043/2020	Europe / Belgium / Leuven	2020-03-04	KU Leuven, Clinical and Epidemiological Virology	KU Leuven, Clinical and Epidemiological Virology	Joan Marti-Carerras, Tony Wawina, Bert Vanmechelen, Piet Maes
EPI_ISL_417432	hCoV-19/Ireland/Cork2/2020	Europe / Ireland / Cork	2020-03-08	UCD National Virus Reference Laboratory	Public Health Wales Microbiology Cardiff	Catherine Dempsey, Olive Murphy, Michael Prentice, Cillian F De Gascun,
EPI_ISL_417439	hCoV-19/DRC/KN-0059/2020	Africa / Democratic Republic of the Congo / Kinshasa	2020-03-17	Viral Respiratory Lab, National Institute for Biomedical Research (INRB)	Pathogen Sequencing Lab, National Institute for Biomedical Research (INRB)	Placide Mbala-Kingebeni, Edith Nkwembe, Eddy Kinganda-Lusamaki, Amuri Aziza, Catherine Pratt, Matthias Pauthner, Josh Quick, Allison Black, James Hadfield, Trevor Bedford, Ian Goodfellow, Nick Loman, Kristian Andersen, Michael Wiley, Steve Ahuka-Mundeke, Jean-Jacques Muyembe Tamfum
EPI_ISL_417444	hCoV-19/Pakistan/Gilgit1/2020	Asia / Pakistan / Gilgit	2020-03-04	unknown	Department of Healthcare Biotechnology	Javed,A., Niazi,S.K., Ghani,E., Saqib,M., Janjua,H.A., Corman,V.M. and Zohaib,A.
EPI_ISL_417445	hCoV-19/Italy/UniMI01/2020	Europe / Italy / Lombardy / Milan	2020-02-24	Laboratory of Infectious Diseases, Department of Biomedical and Clinical Sciences L. Sacco, University of Milan	Laboratory of Infectious Diseases, Department of Biomedical and Clinical Sciences L. Sacco, University of Milan	Gianguglielmo Zehender, Alessia Lai, Annalisa Bergna, Luca Meroni, Agostino Riva, Claudia Balotta, Maciej Tarkowski, Arianna Gabrieli, Dario Bernacchia, Stefano Rusconi, Giuliano Rizzardini, Spinello Antinori, Massimo Galli
EPI_ISL_417447	hCoV-19/Italy/UniMI03/2020	Europe / Italy / Lombardy / Milan	2020-02-24	Laboratory of Infectious Diseases, Department of Biomedical and Clinical Sciences L. Sacco, University of Milan	Laboratory of Infectious Diseases, Department of Biomedical and Clinical Sciences L. Sacco, University of Milan	Gianguglielmo Zehender, Alessia Lai, Annalisa Bergna, Luca Meroni, Agostino Riva, Claudia Balotta, Maciej Tarkowski, Arianna Gabrieli, Dario Bernacchia, Stefano Rusconi, Giuliano Rizzardini, Spinello Antinori, Massimo Galli
EPI_ISL_417459	hCoV-19/Germany/NRW-14/2020	Europe / Germany / North Rhine Westphalia / Duesseldorf	2020-03-11	Center of Medical Microbiology, Virology, and Hospital Hygiene, University of Duesseldorf	Center of Medical Microbiology, Virology, and Hospital Hygiene, University of Duesseldorf	Ortwin Adams, Marcel Andree, Alexander Dilthey, Torsten Feldt, Sandra Hauka, Torsten Houwaart, Björn-Erik Jensen, Detlef Kindgen-Milles, Malte Kohns Vasconcelos, Klaus Pfeffer, Tina Senff, Daniel Strelow, Jörg Timm, Andreas Walker, Tobias Wienemann
EPI_ISL_417461	hCoV-19/Germany/NRW-16/2020	Europe / Germany / North Rhine Westphalia / Duesseldorf	2020-03-11	Center of Medical Microbiology, Virology, and Hospital Hygiene, University of Duesseldorf	Center of Medical Microbiology, Virology, and Hospital Hygiene, University of Duesseldorf	Ortwin Adams, Marcel Andree, Alexander Dilthey, Torsten Feldt, Sandra Hauka, Torsten Houwaart, Björn-Erik Jensen, Detlef Kindgen-Milles, Malte Kohns Vasconcelos, Klaus Pfeffer, Tina Senff, Daniel Strelow, Jörg Timm, Andreas Walker, Tobias Wienemann
EPI_ISL_417462	hCoV-19/Germany/NRW-17/2020	Europe / Germany / North Rhine Westphalia / Duesseldorf	2020-03-11	Center of Medical Microbiology, Virology, and Hospital Hygiene, University of Duesseldorf	Center of Medical Microbiology, Virology, and Hospital Hygiene, University of Duesseldorf	Ortwin Adams, Marcel Andree, Alexander Dilthey, Torsten Feldt, Sandra Hauka, Torsten Houwaart, Björn-Erik Jensen, Detlef Kindgen-Milles, Malte Kohns Vasconcelos, Klaus Pfeffer, Tina Senff, Daniel Strelow, Jörg Timm, Andreas Walker, Tobias Wienemann
EPI_ISL_417483	hCoV-19/Norway/1379/2020	Europe / Norway / Oslo	2020-02-27	Oslo University Hospital, Department of Medical Microbiology	Norwegian Institute of Public Health	Kathrine Stene-Johansen, Kamilla Heddeland Instefjord, Hilde Elshaug, Karoline Bragstad, Olav Hungnes
EPI_ISL_417484	hCoV-19/Norway/1380/2020	Europe / Norway / Oslo	2020-02-26	Oslo University Hospital, Department of Medical Microbiology	Norwegian Institute of Public Health, Department of Virology	Kathrine Stene-Johansen, Kamilla Heddeland Instefjord, Hilde Elshaug, Karoline Bragstad, Olav Hungnes
EPI_ISL_417486	hCoV-19/Norway/1538/2020	Europe / Norway / Oslo	2020-03-01	Hospital of Southern Norway - Kristiansand, Department of Medical Microbiology	Norwegian Institute of Public Health, Department of Virology	Kathrine Stene-Johansen, Kamilla Heddeland Instefjord, Hilde Elshaug, Karoline Bragstad, Olav Hungnes
EPI_ISL_417488	hCoV-19/Norway/1493/2020	Europe / Norway / Oslo	2020-02-29	Oslo University Hospital, Department of Medical Microbiology	Norwegian Institute of Public Health, Department of Virology	Kathrine Stene-Johansen, Kamilla Heddeland Instefjord, Hilde Elshaug, Karoline Bragstad, Olav Hungnes
EPI_ISL_417489	hCoV-19/Norway/1494/2020	Europe / Norway / Oslo	2020-02-29	Oslo University Hospital, Department of Medical Microbiology	Norwegian Institute of Public Health, Department of Virology	Kathrine Stene-Johansen, Kamilla Heddeland Instefjord, Hilde Elshaug, Karoline Bragstad, Olav Hungnes
EPI_ISL_417518	hCoV-19/Taiwan/CGMH-CGU-02/2020	Asia / Taiwan / Taoyuan	2020-02-04	Laboratory Medicine	Department of Laboratory Medicine, Lin-Kou Chang Gung Memorial Hospital, Taoyuan, Taiwan	Kuo-Chien Tsao, Yu-Nong Gong, Shu-Li Yang, Yi-Chun Liu, Chung-Guei Huang, Po-Wei Huang, Mei-Jen Hsiao, Cheng-Ta Yang, Cheng-Hsun Chiu, Peng-Nien Huang, Kuo-Ming Lee, Guang-Wu Chen , Shin-Ru Shih
EPI_ISL_417522	hCoV-19/Taiwan/CGMH-CGU-09/2020	Asia / Taiwan / Taoyuan	2020-03-13	Laboratory Medicine	Department of Laboratory Medicine, Lin-Kou Chang Gung Memorial Hospital, Taoyuan, Taiwan	Kuo-Chien Tsao, Yu-Nong Gong, Shu-Li Yang, Yi-Chun Liu, Chung-Guei Huang, Po-Wei Huang, Mei-Jen Hsiao, Cheng-Ta Yang, Cheng-Hsun Chiu, Peng-Nien Huang, Kuo-Ming Lee, Guang-Wu Chen , Shin-Ru Shih
EPI_ISL_417528	hCoV-19/Luxembourg/LNS3694003/2020	Europe / Luxembourg	2020-03-18	Laboratoire Nationale de Santé, Microbiology, Virology	Laboratoire Nationale de Santé, Microbiology, Epidemiology and Microbial Genomics	Anke Wienecke-Baldacchino, Ardashel Latsuzbaia, Jessica Tapp, Catherine Ragimbeau, Guillaume Fournier, Tamir Abdelrahman, Trung Nguyen Nguyen, Joel Mossong
EPI_ISL_417549	hCoV-19/Iceland/171/2020	Europe / Iceland / Reykjavik	2020-03-14	deCODE genetics	deCODE genetics	Daniel F Gudbjartsson; Agnar Helgason; Hakon Jonsson; Olafur T Magnusson; Pall Melsted; Gudmundur L Norddahl; Jona Saemundsdottir; Asgeir Sigurdsson; Patrick Sulem; Arna B Agustsdottir; Berglind Eiriksdottir; Run Fridriksdottir; Elisabet E Gardarsdottir; Gudmundur Georgsson; Olafia S Gretarsdottir; Kjartan R Gudmundsson; Thora R Gunnarsdottir; Arnaldur Gylfason; Hilma Holm; Brynjar O Jensson; Asl…
EPI_ISL_417567	hCoV-19/Iceland/239/2020	Europe / Iceland / Reykjavik	2020-03-17	The National University Hospital of Iceland	deCODE genetics	Daniel F Gudbjartsson; Agnar Helgason; Hakon Jonsson; Olafur T Magnusson; Pall Melsted; Gudmundur L Norddahl; Jona Saemundsdottir; Asgeir Sigurdsson; Patrick Sulem; Arna B Agustsdottir; Berglind Eiriksdottir; Run Fridriksdottir; Elisabet E Gardarsdottir; Gudmundur Georgsson; Olafia S Gretarsdottir; Kjartan R Gudmundsson; Thora R Gunnarsdottir; Arnaldur Gylfason; Hilma Holm; Brynjar O Jensson; Asl…
EPI_ISL_417582	hCoV-19/Iceland/254/2020	Europe / Iceland / Reykjavik	2020-03-17	The National University Hospital of Iceland	deCODE genetics	Daniel F Gudbjartsson; Agnar Helgason; Hakon Jonsson; Olafur T Magnusson; Pall Melsted; Gudmundur L Norddahl; Jona Saemundsdottir; Asgeir Sigurdsson; Patrick Sulem; Arna B Agustsdottir; Berglind Eiriksdottir; Run Fridriksdottir; Elisabet E Gardarsdottir; Gudmundur Georgsson; Olafia S Gretarsdottir; Kjartan R Gudmundsson; Thora R Gunnarsdottir; Arnaldur Gylfason; Hilma Holm; Brynjar O Jensson; Asl…
EPI_ISL_417589	hCoV-19/Iceland/261/2020	Europe / Iceland / Reykjavik	2020-03-17	The National University Hospital of Iceland	deCODE genetics	Daniel F Gudbjartsson; Agnar Helgason; Hakon Jonsson; Olafur T Magnusson; Pall Melsted; Gudmundur L Norddahl; Jona Saemundsdottir; Asgeir Sigurdsson; Patrick Sulem; Arna B Agustsdottir; Berglind Eiriksdottir; Run Fridriksdottir; Elisabet E Gardarsdottir; Gudmundur Georgsson; Olafia S Gretarsdottir; Kjartan R Gudmundsson; Thora R Gunnarsdottir; Arnaldur Gylfason; Hilma Holm; Brynjar O Jensson; Asl…
EPI_ISL_417626	hCoV-19/Iceland/297/2020	Europe / Iceland / Reykjavik	2020-03-18	The National University Hospital of Iceland	deCODE genetics	Daniel F Gudbjartsson; Agnar Helgason; Hakon Jonsson; Olafur T Magnusson; Pall Melsted; Gudmundur L Norddahl; Jona Saemundsdottir; Asgeir Sigurdsson; Patrick Sulem; Arna B Agustsdottir; Berglind Eiriksdottir; Run Fridriksdottir; Elisabet E Gardarsdottir; Gudmundur Georgsson; Olafia S Gretarsdottir; Kjartan R Gudmundsson; Thora R Gunnarsdottir; Arnaldur Gylfason; Hilma Holm; Brynjar O Jensson; Asl…
EPI_ISL_417641	hCoV-19/Iceland/312/2020	Europe / Iceland / Reykjavik	2020-03-18	The National University Hospital of Iceland	deCODE genetics	Daniel F Gudbjartsson; Agnar Helgason; Hakon Jonsson; Olafur T Magnusson; Pall Melsted; Gudmundur L Norddahl; Jona Saemundsdottir; Asgeir Sigurdsson; Patrick Sulem; Arna B Agustsdottir; Berglind Eiriksdottir; Run Fridriksdottir; Elisabet E Gardarsdottir; Gudmundur Georgsson; Olafia S Gretarsdottir; Kjartan R Gudmundsson; Thora R Gunnarsdottir; Arnaldur Gylfason; Hilma Holm; Brynjar O Jensson; Asl…
EPI_ISL_417678	hCoV-19/Iceland/185/2020	Europe / Iceland / Reykjavik	2020-03-16	The National University Hospital of Iceland	deCODE genetics	Daniel F Gudbjartsson; Agnar Helgason; Hakon Jonsson; Olafur T Magnusson; Pall Melsted; Gudmundur L Norddahl; Jona Saemundsdottir; Asgeir Sigurdsson; Patrick Sulem; Arna B Agustsdottir; Berglind Eiriksdottir; Run Fridriksdottir; Elisabet E Gardarsdottir; Gudmundur Georgsson; Olafia S Gretarsdottir; Kjartan R Gudmundsson; Thora R Gunnarsdottir; Arnaldur Gylfason; Hilma Holm; Brynjar O Jensson; Asl…
EPI_ISL_417703	hCoV-19/Iceland/179/2020	Europe / Iceland / Reykjavik	2020-03-16	The National University Hospital of Iceland	deCODE genetics	Daniel F Gudbjartsson; Agnar Helgason; Hakon Jonsson; Olafur T Magnusson; Pall Melsted; Gudmundur L Norddahl; Jona Saemundsdottir; Asgeir Sigurdsson; Patrick Sulem; Arna B Agustsdottir; Berglind Eiriksdottir; Run Fridriksdottir; Elisabet E Gardarsdottir; Gudmundur Georgsson; Olafia S Gretarsdottir; Kjartan R Gudmundsson; Thora R Gunnarsdottir; Arnaldur Gylfason; Hilma Holm; Brynjar O Jensson; Asl…
EPI_ISL_417765	hCoV-19/Iceland/13/2020	Europe / Iceland / Reykjavik	2020-02-27	The National University Hospital of Iceland	deCODE genetics	Daniel F Gudbjartsson; Agnar Helgason; Hakon Jonsson; Olafur T Magnusson; Pall Melsted; Gudmundur L Norddahl; Jona Saemundsdottir; Asgeir Sigurdsson; Patrick Sulem; Arna B Agustsdottir; Berglind Eiriksdottir; Run Fridriksdottir; Elisabet E Gardarsdottir; Gudmundur Georgsson; Olafia S Gretarsdottir; Kjartan R Gudmundsson; Thora R Gunnarsdottir; Arnaldur Gylfason; Hilma Holm; Brynjar O Jensson; Asl…
EPI_ISL_417829	hCoV-19/Iceland/210/2020	Europe / Iceland / Reykjavik	2020-03-16	The National University Hospital of Iceland	deCODE genetics	Daniel F Gudbjartsson; Agnar Helgason; Hakon Jonsson; Olafur T Magnusson; Pall Melsted; Gudmundur L Norddahl; Jona Saemundsdottir; Asgeir Sigurdsson; Patrick Sulem; Arna B Agustsdottir; Berglind Eiriksdottir; Run Fridriksdottir; Elisabet E Gardarsdottir; Gudmundur Georgsson; Olafia S Gretarsdottir; Kjartan R Gudmundsson; Thora R Gunnarsdottir; Arnaldur Gylfason; Hilma Holm; Brynjar O Jensson; Asl…
EPI_ISL_417877	hCoV-19/Slovakia/SK-BMC1/2020	Europe / Slovakia / Kostoliste	2020-03-06	Institute of Virology, Biomedical Research Center of the Slovak Academy of Sciences, Bratislava; Public Health Authority of the Slovak Republic, Bratislava	Institute of Virology, Biomedical Research Center of the Slovak Academy of Sciences, Bratislava; Comenius University Science Park, Bratislava	Monika Slávikova, Martina Ličková, Sabina Fumačová Havlíková, Juraj Koči, Juraj Kopáček, Elena Tichá, Edita Staroňová, Jaroslav Budiš, Werner Krampl, Miroslav Böhmer, Diana Rusňáková, Tomáš Szemeš, Boris Klempa
EPI_ISL_417878	hCoV-19/Slovakia/SK-BMC2/2020	Europe / Slovakia / Bratislava	2020-03-07	Institute of Virology, Biomedical Research Center of the Slovak Academy of Sciences, Bratislava; Public Health Authority of the Slovak Republic, Bratislava	Institute of Virology, Biomedical Research Center of the Slovak Academy of Sciences, Bratislava; Comenius University Science Park, Bratislava	Monika Slávikova, Martina Ličková, Sabina Fumačová Havlíková, Juraj Koči, Juraj Kopáček, Elena Tichá, Edita Staroňová, Jaroslav Budiš, Werner Krampl, Miroslav Böhmer, Diana Rusňáková, Tomáš Szemeš, Boris Klempa
EPI_ISL_417879	hCoV-19/Slovakia/SK-BMC5/2020	Europe / Slovakia / Kosice	2020-03-06	Institute of Virology, Biomedical Research Center of the Slovak Academy of Sciences, Bratislava; Public Health Authority of the Slovak Republic, Bratislava	Institute of Virology, Biomedical Research Center of the Slovak Academy of Sciences, Bratislava; Comenius University Science Park, Bratislava	Monika Slávikova, Martina Ličková, Sabina Fumačová Havlíková, Juraj Koči, Juraj Kopáček, Elena Tichá, Edita Staroňová, Jaroslav Budiš, Werner Krampl, Miroslav Böhmer, Diana Rusňáková, Tomáš Szemeš, Boris Klempa
EPI_ISL_417880	hCoV-19/Slovakia/SK-BMC6/2020	Europe / Slovakia / Martin	2020-03-08	Institute of Virology, Biomedical Research Center of the Slovak Academy of Sciences, Bratislava; Public Health Authority of the Slovak Republic, Bratislava	Institute of Virology, Biomedical Research Center of the Slovak Academy of Sciences, Bratislava; Comenius University Science Park, Bratislava	Monika Slávikova, Martina Ličková, Sabina Fumačová Havlíková, Juraj Koči, Juraj Kopáček, Elena Tichá, Edita Staroňová, Jaroslav Budiš, Werner Krampl, Miroslav Böhmer, Diana Rusňáková, Tomáš Szemeš, Boris Klempa
EPI_ISL_417917	hCoV-19/Malaysia/189332/2020	Asia / Malaysia / Kuala Lumpur	2020-03-20	Department of Medical Microbiology, University Malaya Medical Centre	Department of Medical Microbiology	Yoong Min CHONG, Sasheela PONNAMPALAVANAR, Sharifah Faridah SYED OMAR, Adeeba KAMARULZAMAN,Vijayan MUNUSAMY, Chee Kuan WONG, Cindy Shuan Ju TEH, I-Ching SAM, Yoke Fun Chan, University Malaya Medical Centre COVID Team
EPI_ISL_417918	hCoV-19/Malaysia/188407/2020	Asia / Malaysia / Kuala Lumpur	2020-03-18	Department of Medical Microbiology, University Malaya Medical Centre	Department of Medical Microbiology, Faculty of Medicine, University of Malaya	Yoong Min CHONG, Sasheela PONNAMPALAVANAR, Sharifah Faridah SYED OMAR, Adeeba KAMARULZAMAN,Vijayan MUNUSAMY, Chee Kuan WONG, Cindy Shuan Ju TEH, I-Ching SAM, Yoke Fun Chan, University Malaya Medical Centre COVID Team
EPI_ISL_417922	hCoV-19/Italy/INMI4/2020	Europe / Italy / Rome	2020-02-28	INMI Lazzaro Spallanzani IRCCS	Laboratory of Virology, INMI Lazzaro Spallanzani IRCCS	Cesare E. M. Gruber, Martina Rueca, Barbara Bartolini, Francesco Messina, Emanuela Giombini, Maria R. Capobianchi, Fabrizio Carletti, Francesca Colavita, Concetta Castilletti, Eleonora Lalle, Daniele Lapa, Giuseppe Ippolito.
EPI_ISL_417924	hCoV-19/Colombia/INS-79256/2020	South America / Colombia / Antioquia	2020-03-11	Secretaría de Salud Medellín	Instituto Nacional de Salud, Universidad Cooperativa de Colombia, Instituto Alexander von Humboldt, Imperial College-London, London School of Hygiene & Tropical Medicine	Marcela Mercado-Reyes, Katherine Laiton-Donato, Diego A. Álvarez-Díaz, Carlos Franco-Muñoz, Jose A. Usme-Ciro, Gloria Puerto, Nicolás D. Franco-Sierra, Mailyn A. Gonzalez, Zulma M. Cucunubá, Christian Julian Villabona‐Arenas, Liz Villabona-Arenas, Sussy Echeverria-Londoño, Astrid C. Flórez, Sergio Gomez Rangel, Luz Dary Rodriguez, Juliana Barbosa, Erika Ospitia, Diana Marcela Walteros-Acero, Mart…
EPI_ISL_417925	hCoV-19/Brazil/MG0101/2020	South America / Brazil / Minas Gerais	2020-03-17	Laboratório Simili	Bioinformatics Laboratory / LNCC	Filipe Romero, Ana Paula Guimarães, Mariane Talon, Luiz Gonzaga Paula de Almeida, Ronaldo da Silva, Francisco Junior, Diana Mariani, Lídia Boullosa, Alexandra Gerber, Jaqueline Goes de Jesus, Ingra Morales Claro, Ester Cerdeira Sabino, Nuno Rodrigues Faria, Terezinha Marta Pereira, Pinto Castiñeiras, Isabela de Carvalho Leitão, Rafael de Mello Galliez, Cássia Cristina Alves Gonçalves, Érica Ramos…
EPI_ISL_417926	hCoV-19/Brazil/MG0102/2020	South America / Brazil / Minas Gerais	2020-03-18	Laboratório Simili	Bioinformatics Laboratory / LNCC	Filipe Romero, Ana Paula Guimarães, Mariane Talon, Luiz Gonzaga Paula de Almeida, Ronaldo da Silva Francisco Junior, Diana Mariani, Lídia Boullosa, Alexandra Gerber, Jaqueline Goes de Jesus, Ingra Morales Claro, Ester Cerdeira Sabino, Nuno Rodrigues Faria, Terezinha Marta Pereira, Pinto Castiñeiras, Isabela de Carvalho Leitão, Rafael de Mello Galliez, Cássia Cristina Alves Gonçalves, Érica Ramos …
EPI_ISL_417928	hCoV-19/Brazil/SP0104/2020	South America / Brazil / São Paulo	2020-03-13	Laboratório Hermes Pardini	Bioinformatics Laboratory - LNCC	Filipe Romero, Ana Paula Guimarães, Mariane Talon, Luiz Gonzaga Paula de Almeida, Ronaldo da Silva Francisco Junior, Diana Mariani, Lídia Boullosa, Alexandra Gerber, Jaqueline Goes de Jesus, Ingra Morales Claro, Ester Cerdeira Sabino, Nuno Rodrigues Faria, Terezinha Marta Pereira, Pinto Castiñeiras, Isabela de Carvalho Leitão, Rafael de Mello Galliez, Cássia Cristina Alves Gonçalves, Érica Ramos …
EPI_ISL_417929	hCoV-19/Brazil/SP0105/2020	South America / Brazil / São Paulo	2020-03-13	Laboratório Hermes Pardini	Bioinformatics Laboratory - LNCC	Filipe Romero, Ana Paula Guimarães, Mariane Talon, Luiz Gonzaga Paula de Almeida, Ronaldo da Silva Francisco Junior, Diana Mariani, Lídia Boullosa, Alexandra Gerber, Jaqueline Goes de Jesus, Ingra Morales Claro, Ester Cerdeira Sabino, Nuno Rodrigues Faria, Terezinha Marta Pereira, Pinto Castiñeiras, Isabela de Carvalho Leitão, Rafael de Mello Galliez, Cássia Cristina Alves Gonçalves, Érica Ramos …
EPI_ISL_417936	hCoV-19/Brazil/MG0108/2020	South America / Brazil / Minas Gerais	2020-03-15	Laboratório Hermes Pardini	Bioinformatics Laboratory - LNCC	Filipe Romero, Ana Paula Guimarães, Mariane Talon, Luiz Gonzaga Paula de Almeida, Ronaldo da Silva Francisco Junior, Diana Mariani, Lídia Boullosa, Alexandra Gerber, Jaqueline Goes de Jesus, Ingra Morales Claro, Ester Cerdeira Sabino, Nuno Rodrigues Faria, Terezinha Marta Pereira, Pinto Castiñeiras, Isabela de Carvalho Leitão, Rafael de Mello Galliez, Cássia Cristina Alves Gonçalves, Érica Ramos …
EPI_ISL_417946	hCoV-19/DRC/82/2020	Africa / Democratic Republic of the Congo / Kinshasa	2020-03-18	Viral Respiratory Lab, National Institute for Biomedical Research (INRB)	Pathogen Sequencing Lab, National Institute for Biomedical Research (INRB)	Placide Mbala-Kingebeni, Edith Nkwembe, Eddy Kinganda-Lusamaki, Amuri Aziza, Catherine Pratt, Matthias Pauthner, Josh Quick, Allison Black, James Hadfield, Trevor Bedford, Ian Goodfellow, Nick Loman, Kristian Andersen, Michael Wiley, Steve Ahuka-Mundeke, Jean-Jacques Muyembe Tamfum
EPI_ISL_417948	hCoV-19/DRC/108/2020	Africa / Democratic Republic of the Congo / Kinshasa	2020-03-19	Viral Respiratory Lab, National Institute for Biomedical Research (INRB)	Pathogen Sequencing Lab, National Institute for Biomedical Research (INRB)	Placide Mbala-Kingebeni, Edith Nkwembe, Eddy Kinganda-Lusamaki, Amuri Aziza, Catherine Pratt, Matthias Pauthner, Josh Quick, Allison Black, James Hadfield, Trevor Bedford, Ian Goodfellow, Nick Loman, Kristian Andersen, Michael Wiley, Steve Ahuka-Mundeke, Jean-Jacques Muyembe Tamfum
EPI_ISL_417949	hCoV-19/Brazil/MG0112/2020	South America / Brazil / Minas Gerais	2020-03-17	Laboratório Hermes Pardini	Bioinformatics Laboratory - LNCC	Filipe Romero, Ana Paula Guimarães, Mariane Talon, Luiz Gonzaga Paula de Almeida, Ronaldo da Silva Francisco Junior, Diana Mariani, Lídia Boullosa,Alexandra Gerber, Jaqueline Goes de Jesus, Ingra Morales Claro, Ester Cerdeira Sabino, Nuno Rodrigues Faria, Terezinha Marta Pereira, Pinto Castiñeiras, Isabela de Carvalho Leitão, Rafael de Mello Galliez, Cássia Alves Gonçalves, Érica Ramos dos Santos…
EPI_ISL_417955	hCoV-19/DRC/191/2020	Africa / Democratic Republic of the Congo / Kinshasa	2020-03-21	Viral Respiratory Lab, National Institute for Biomedical Research (INRB)	Pathogen Sequencing Lab, National Institute for Biomedical Research (INRB)	Placide Mbala-Kingebeni, Edith Nkwembe, Eddy Kinganda-Lusamaki, Amuri Aziza, Catherine Pratt, Matthias Pauthner, Josh Quick, Allison Black, James Hadfield, Trevor Bedford, Ian Goodfellow, Nick Loman, Kristian Andersen, Michael Wiley, Steve Ahuka-Mundeke, Jean-Jacques Muyembe Tamfum
EPI_ISL_417972	hCoV-19/Spain/Madrid_LP12_21/2020	Europe / Spain / Madrid	2020-03-09	Hospital Universitario La Paz	Hospital Universitario La Paz	Elias Dahdouh, Sara González, Fernando Lázaro, Esther Viedma, Natalia Stella, Julio García, Juan Carlos Galán, Rafael Cantón, Mª Dolores Folgueira, Rafael Delgado, Jesús Mingorance
EPI_ISL_417984	hCoV-19/Brazil/RJ0118/2020	South America / Brazil / Rio de Janeiro	2020-03-19	Universidade Federal do Rio de Janeiro	Bioinformatics Laboratory - LNCC	Filipe Romero, Ana Paula Guimarães, Mariane Talon, Luiz Gonzaga Paula de Almeida, Ronaldo da Silva Francisco Junior, Diana Mariani, Lídia Boullosa,Alexandra Gerber, Jaqueline Goes de Jesus, Ingra Morales Claro, Ester Cerdeira Sabino, Nuno Rodrigues Faria, Terezinha Marta Pereira, Pinto Castiñeiras, Isabela de Carvalho Leitão, Rafael de Mello Galliez, Cássia Alves Gonçalves, Érica Ramos dos Santos…
EPI_ISL_417987	hCoV-19/Portugal/PT0003/2020	Europe / Portugal	2020-03-03	Centro Hospitalar e Universitario de Sao Joao, Porto	Instituto Nacional de Saude (INSA)	Guiomar et al
EPI_ISL_417988	hCoV-19/Portugal/PT0004/2020	Europe / Portugal	2020-03-05	CHULC - H Curry Cabral	Instituto Nacional de Saude (INSA)	Guiomar et al
EPI_ISL_417990	hCoV-19/Portugal/PT0006a/2020	Europe / Portugal	2020-03-06	CHULC - H Curry Cabral	Instituto Nacional de Saude (INSA)	Guiomar et al
EPI_ISL_417992	hCoV-19/Portugal/PT0007/2020	Europe / Portugal	2020-03-07	CHULC - H D Estefania	Instituto Nacional de Saude (INSA)	Guiomar et al
EPI_ISL_417995	hCoV-19/Portugal/PT0010/2020	Europe / Portugal	2020-03-08	CHULC - H Curry Cabral	Instituto Nacional de Saude (INSA)	Guiomar et al
EPI_ISL_417996	hCoV-19/Portugal/PT0011/2020	Europe / Portugal	2020-03-08	CHULC - H Curry Cabral	Instituto Nacional de Saude (INSA)	Guiomar et al
EPI_ISL_418001	hCoV-19/Portugal/PT0016/2020	Europe / Portugal	2020-03-10	ARS Algarve - Laboratório Laura Ayres	Instituto Nacional de Saude (INSA)	Guiomar et al
EPI_ISL_418010	hCoV-19/Portugal/PT0025/2020	Europe / Portugal	2020-03-03	CHULC - H Curry Cabral	Instituto Nacional de Saude (INSA)	Guiomar et al
EPI_ISL_418012	hCoV-19/Portugal/PT0027/2020	Europe / Portugal	2020-03-06	CHULC - H Curry Cabral	Instituto Nacional de Saude (INSA)	Guiomar et al
EPI_ISL_418013	hCoV-19/Portugal/PT0028/2020	Europe / Portugal	2020-03-07	CHULC - H Curry Cabral	Instituto Nacional de Saude (INSA)	Guiomar et al
EPI_ISL_418206	hCoV-19/Senegal/003/2020	Africa / Senegal / Dakar	2020-02-28	Institut Pasteur Dakar	Institut Pasteur de Dakar	Ndongo Dia, Ousmane Faye, Amadou Alpha Sall
EPI_ISL_418210	hCoV-19/Senegal/073/2020	Africa / Senegal / Touba	2020-03-10	Institut Pasteur Dakar	Institut Pasteur de Dakar	Ndongo Dia, Ousmane Faye, Amadou Alpha Sall
EPI_ISL_418211	hCoV-19/Senegal/082/2020	Africa / Senegal / Touba	2020-03-11	Institut Pasteur Dakar	Institut Pasteur de Dakar	Ndongo Dia, Ousmane Faye, Amadou Alpha Sall
EPI_ISL_418212	hCoV-19/Senegal/087/2020	Africa / Senegal / Touba	2020-03-11	Institut Pasteur Dakar	Institut Pasteur de Dakar	Ndongo Dia, Ousmane Faye, Amadou Alpha sall
EPI_ISL_418216	hCoV-19/Senegal/136/2020	Africa / Senegal / Dakar	2020-03-13	Institut Pasteur Dakar	Institut Pasteur de Dakar	Ndongo Dia, Ousmane Faye, Amadou Alpha Sall
EPI_ISL_418218	hCoV-19/France/HF1465/2020	Europe / France / Hauts de France / Compiègne	2020-02-21	Centre Hospitalier Compiègne Laboratoire de Biologie	National Reference Center for Viruses of Respiratory Infections, Institut Pasteur, Paris	Mélanie Albert, Marion Barbet, Sylvie Behillil, Méline Bizard, Angela Brisebarre, Flora Donati, Fabiana Gambaro, Etienne Simon-Lorière, Vincent Enouf, Maud Vanpeene, Sylvie van der Werf, Raulin Olivia
EPI_ISL_418219	hCoV-19/France/B1623/2020	Europe / France / Bretagne / Brest	2020-02-26	CHU - Hôpital Cavale Blanche - Labo. de Virologie	National Reference Center for Viruses of Respiratory Infections, Institut Pasteur, Paris	Mélanie Albert, Marion Barbet, Sylvie Behillil, Méline Bizard, Angela Brisebarre, Flora Donati, Fabiana Gambaro, Etienne Simon-Lorière, Vincent Enouf, Maud Vanpeene, Sylvie van der Werf, Léa Pilorge
EPI_ISL_418220	hCoV-19/France/HF1645/2020	Europe / France / Hauts de France / Compiègne	2020-02-28	Centre Hospitalier Compiègne Laboratoire de Biologie	National Reference Center for Viruses of Respiratory Infections, Institut Pasteur, Paris	Mélanie Albert, Marion Barbet, Sylvie Behillil, Méline Bizard, Angela Brisebarre, Flora Donati, Fabiana Gambaro, Etienne Simon-Lorière, Vincent Enouf, Maud Vanpeene, Sylvie van der Werf, Raulin Olivia
EPI_ISL_418241	hCoV-19/Algeria/G0638_2264/2020	Africa / Algeria / Boufarik	2020-03-02	NIC Viral Respiratory Unit - Institut Pasteur of Algeria	National Reference Center for Viruses of Respiratory Infections, Institut Pasteur, Paris	Mélanie Albert, Marion Barbet, Sylvie Behillil, Méline Bizard, Angela Brisebarre, Flora Donati, Etienne Simon-Lorière, Vincent Enouf, Maud Vanpeene, Sylvie van der Werf, Fawzi Derrar
EPI_ISL_418242	hCoV-19/Algeria/G0640_2265/2020	Africa / Algeria / Blida	2020-03-08	NIC Viral Respiratory Unit - Institut Pasteur of Algeria	National Reference Center for Viruses of Respiratory Infections, Institut Pasteur, Paris	Mélanie Albert, Marion Barbet, Sylvie Behillil, Méline Bizard, Angela Brisebarre, Flora Donati, Etienne Simon-Lorière, Vincent Enouf, Maud Vanpeene, Sylvie van der Werf, Fawzi Derrar
EPI_ISL_418243	hCoV-19/Spain/Andalucia201272/2020	Europe / Spain / Andalusia	2020-02-28	HOSPITAL UNIVERSITARIO VIRGEN DE LAS NIEVES	Instituto de Salud Carlos III	Iglesias-Caballero, M. Molinero Calamita, M. González-Esguevillas, M. Camarero, S. Pozo, F. Casas, I. Jiménez, P. Jiménez, M. Zaballos, A. Monzón, S. Varona, S. Juliá, M. Cuesta, I. Sanbonmatsu S.
EPI_ISL_418247	hCoV-19/Spain/CastillayLeon201061/2020	Europe / Spain / Castilla y Leon	2020-02-26	HOSPITAL GENERAL DE SEGOVIA	Instituto de Salud Carlos III	Iglesias-Caballero, M. Molinero Calamita, M. González-Esguevillas, M. Camarero, S. Pozo, F. Casas, I. Jiménez, P. Jiménez, M. Zaballos, A. Monzón, S. Varona, S. Juliá, M. Cuesta, I. Hernando-Real S.
EPI_ISL_418251	hCoV-19/Spain/Madrid201105/2020	Europe / Spain / Madrid	2020-02-25	HOSPITAL UNIVERSITARIO LA PAZ	Instituto de Salud Carlos III	Iglesias-Caballero, M. Molinero Calamita, M. González-Esguevillas, M. Camarero, S. Pozo, F. Casas, I. Jiménez, P. Jiménez, M. Zaballos, A. Monzón, S. Varona, S. Juliá, M. Cuesta, I. Romero P.
EPI_ISL_418262	hCoV-19/Colombia/Bogota78390/2020	South America / Colombia / Bogota	2020-03-06	Instituto Nacional de Salud	Instituto Nacional de Salud Universidad Cooperativa de Colombia Instituto Alexander von Humboldt Imperial College-London London School of Hygiene & Tropical Medicine	Marcela Mercado-Reyes, Katherine Laiton-Donato, Diego A. Álvarez-Díaz, Carlos Franco-Muñoz, Jose A. Usme-Ciro, Gloria Puerto, Nicolas D. Franco-Sierra, Mailyn A.Gonzalez, Zulma M. Cucunubá, Christian Julian Villabona‐Arenas, Liz Villabona-Arenas, Sussy Echeverria, Astrid C. Flórez, Sergio Gomez Rangel, Luz Dary Rodriguez, Juliana Barbosa, Erika Ospitia, Diana Marcela Walteros-Acero, Nuno Rodrigue…
EPI_ISL_418265	hCoV-19/Greece/16/2020	Europe / Greece / Athens	2020-03-18	Laboratory of Microbiology, Department of Medicine, National and Kapodistrian University of Athens, Greece	Laboratory of Biology, Department of Medicine, Democritus University of Thrace, Greece	Maria Bampali, Elisavet Gatzidou, Nikolaos Dovrolis, Stavroula Veletza, Nikolaos Spanakis, Ioannis Karakasiliotis
EPI_ISL_418267	hCoV-19/Vietnam/19-02S/2020	Asia / Vietnam / Ho Chi Minh City	2020-01-22	unknown	Microbiology and Immunology department	Nguyen,H.T., Cao,T.M., Pham,H.T.T., Vu,N.P.H., Dao,M.H., Huynh,L.T.K., Nguyen,L.T., Nguyen,N.T., Nguyen,T.T.N., Nguyen,A.H., Luong,Q.C., Nguyen,T.V., Tran,K.C., Pham,Q.D., Tran,T., Hoang,C.Q., Nguyen,T.T., Le,H.Q., Phung,T.M., Vo,T.N.A., Nguyen,S.N., Pham,D.T., Nguyen,T.V. and Phan,L.T.
EPI_ISL_418269	hCoV-19/Vietnam/19-01S/2020	Asia / Vietnam / Ho Chi Minh City	2020-01-22	unknown	Microbiology and Immunology department	Cao,T.M., Nguyen,H.T., Pham,H.T.T., Vu,N.P.H., Dao,M.H., Huynh,L.T.K., Nguyen,L.T., Nguyen,N.T., Nguyen,T.T.N., Nguyen,A.H., Luong,Q.C., Nguyen,T.V., Tran,K.C., Pham,Q.D., Tran,T., Hoang,C.Q., Nguyen,T.T., Le,H.Q., Phung,T.M., Vo,T.N.A., Nguyen,S.N., Pham,D.T., Phan,L.T. and Nguyen,T.V.
EPI_ISL_418270	hCoV-19/Belgium/JL-03044/2020	Europe / Belgium / Antwerp	2020-03-04	KU Leuven, Clinical and Epidemiological Virology	KU Leuven, Clinical and Epidemiological Virology	Tony Wawina, Joan Marti-Carreras, Bert Vanmechelen, Piet Maes
EPI_ISL_418273	hCoV-19/Switzerland/42169471/2020	Europe / Switzerland / Basel-Stadt	2020-02-28	University Hospital Basel, Clinical Virology	University Hospital Basel, Labormedizin	Hirsch, H., Leuzinger, K., Seth-Smith, H., Mari, A., Roloff, T., Egli, A.
EPI_ISL_418274	hCoV-19/Switzerland/42170345/2020	Europe / Switzerland / Basel	2020-02-28	University Hospital Basel, Clinical Virology	University Hospital Basel, Clinical Bacteriology	Hirsch, H., Leuzinger, K., Seth-Smith, H., Mari, A., Roloff, T., Egli, A.University Hospital Basel, Clinical Bacteriology
EPI_ISL_418275	hCoV-19/Switzerland/42169310/2020	Europe / Switzerland / Basel	2020-02-27	University Hospital Basel, Clinical Virology	University Hospital Basel, Clinical Bacteriology	Hirsch, H., Leuzinger, K., Seth-Smith, H., Mari, A., Roloff, T., Egli, A.
EPI_ISL_418277	hCoV-19/Switzerland/42174724/2020	Europe / Switzerland / Basel	2020-03-03	University Hospital Basel, Clinical Virology	University Hospital Basel, Clinical Bacteriology	Hirsch, H., Leuzinger, K., Seth-Smith, H., Mari, A., Roloff, T., Egli, A.
EPI_ISL_418325	hCoV-19/Canada/ON_PHL5472/2020	North America / Canada / Ontario	2020-02-20	Public Health Ontario Laboratories	Public Health Ontario Laboratories	Alireza Eshaghi, Samir N Patel, Jonathan B Gubbay, Vanessa G Allen, Christine Frantz, Aimin Li, Sandeep Nagra
EPI_ISL_418327	hCoV-19/Canada/ON_PHL4181/2020	North America / Canada / Ontario	2020-01-25	Public Health Ontario Laboratories	Public Health Ontario Laboratories	Alireza Eshaghi, Samir N Patel, Jonathan B Gubbay, Vanessa G Allen, Christine Frantz, Aimin Li, Sandeep Nagra
EPI_ISL_418339	hCoV-19/Canada/ON_PHL3877/2020	North America / Canada / Ontario	2020-03-09	Public Health Ontario Laboratories	Public Health Ontario Laboratories	Alireza Eshaghi, Samir N Patel, Jonathan B Gubbay, Vanessa G Allen, Christine Frantz, Aimin Li, Sandeep Nagra
EPI_ISL_418345	hCoV-19/Canada/ON_PHL8751/2020	North America / Canada / Ontario	2020-02-29	Public Health Ontario Laboratories	Public Health Ontario Laboratories	Alireza Eshaghi, Samir N Patel, Jonathan B Gubbay, Vanessa G Allen, Christine Frantz, Aimin Li, Sandeep Nagra
EPI_ISL_418351	hCoV-19/Canada/ON_PHL3575/2020	North America / Canada / Ontario	2020-03-12	Public Health Ontario Laboratories	Public Health Ontario Laboratories	Alireza Eshaghi, Samir N Patel, Jonathan B Gubbay, Vanessa G Allen, Christine Frantz, Aimin Li, Sandeep Nagra
EPI_ISL_418355	hCoV-19/Canada/ON_PHLU8150/2020	North America / Canada / Ontario	2020-03-08	Public Health Ontario Laboratories	Public Health Ontario Laboratories	Alireza Eshaghi, Samir N Patel, Jonathan B Gubbay, Vanessa G Allen, Christine Frantz, Aimin Li, Sandeep Nagra
EPI_ISL_418362	hCoV-19/Canada/ON_PHL3536/2020	North America / Canada / Ontario	2020-03-10	Public Health Ontario Laboratories	Public Health Ontario Laboratories	Alireza Eshaghi, Samir N Patel, Jonathan B Gubbay, Vanessa G Allen, Christine Frantz, Aimin Li, Sandeep Nagra
EPI_ISL_418365	hCoV-19/Canada/ON_PHL0977/2020	North America / Canada / Ontario	2020-03-10	Public Health Ontario Laboratories	Public Health Ontario Laboratories	Alireza Eshaghi, Samir N Patel, Jonathan B Gubbay, Vanessa G Allen, Christine Frantz, Aimin Li, Sandeep Nagra
EPI_ISL_418369	hCoV-19/Canada/ON_PHL8539/2020	North America / Canada / Ontario	2020-03-10	Public Health Ontario Laboratories	Public Health Ontario Laboratories	Alireza Eshaghi, Samir N Patel, Jonathan B Gubbay, Vanessa G Allen, Christine Frantz, Aimin Li, Sandeep Nagra
EPI_ISL_418370	hCoV-19/Canada/ON_PHL0654/2020	North America / Canada / Ontario	2020-03-11	Public Health Ontario Laboratories	Public Health Ontario Laboratories	Alireza Eshaghi, Samir N Patel, Jonathan B Gubbay, Vanessa G Allen, Christine Frantz, Aimin Li, Sandeep Nagra
EPI_ISL_418371	hCoV-19/Canada/ON_PHL2653/2020	North America / Canada / Ontario	2020-03-07	Public Health Ontario Laboratories	Public Health Ontario Laboratories	Alireza Eshaghi, Samir N Patel, Jonathan B Gubbay, Vanessa G Allen, Christine Frantz, Aimin Li, Sandeep Nagra
EPI_ISL_418389	hCoV-19/Finland/13M3/2020	Europe / Finland	2020-03-13	Department of Virology and Immunology, University of Helsinki and Helsinki University Hospital, Huslab Finland	Department of Virology, Faculty of Medicine, University of Helsinki, Helsinki, Finland	Teemu Smura, Hannimari Kallio-Kokko, Olli Vapalahti
EPI_ISL_418392	hCoV-19/Finland/13M58/2020	Europe / Finland	2020-03-13	Department of Virology and Immunology, University of Helsinki and Helsinki University Hospital, Huslab Finland	Department of Virology, Faculty of Medicine, University of Helsinki, Helsinki, Finland	Teemu Smura, Hannimari Kallio-Kokko, Olli Vapalahti
EPI_ISL_418393	hCoV-19/Finland/13M60/2020	Europe / Finland	2020-03-13	Department of Virology and Immunology, University of Helsinki and Helsinki University Hospital, Huslab Finland	Department of Virology, Faculty of Medicine, University of Helsinki, Helsinki, Finland	Teemu Smura, Hannimari Kallio-Kokko, Olli Vapalahti
EPI_ISL_418394	hCoV-19/Finland/13M64/2020	Europe / Finland	2020-03-13	Department of Virology and Immunology, University of Helsinki and Helsinki University Hospital, Huslab Finland	Department of Virology, Faculty of Medicine, University of Helsinki, Helsinki, Finland	Teemu Smura, Hannimari Kallio-Kokko, Olli Vapalahti
EPI_ISL_418395	hCoV-19/Finland/13M65/2020	Europe / Finland	2020-03-13	Department of Virology and Immunology, University of Helsinki and Helsinki University Hospital, Huslab Finland	Department of Virology, Faculty of Medicine, University of Helsinki, Helsinki, Finland	Teemu Smura, Hannimari Kallio-Kokko, Olli Vapalahti
EPI_ISL_418399	hCoV-19/Finland/13M82/2020	Europe / Finland	2020-03-13	Department of Virology and Immunology, University of Helsinki and Helsinki University Hospital, Huslab Finland	Department of Virology, Faculty of Medicine, University of Helsinki, Helsinki, Finland	Teemu Smura, Hannimari Kallio-Kokko, Olli Vapalahti
EPI_ISL_418401	hCoV-19/Finland/14M12/2020	Europe / Finland	2020-03-14	Department of Virology and Immunology, University of Helsinki and Helsinki University Hospital, Huslab Finland	Department of Virology, Faculty of Medicine, University of Helsinki, Helsinki, Finland	Teemu Smura, Hannimari Kallio-Kokko, Olli Vapalahti
EPI_ISL_418404	hCoV-19/Finland/14M16/2020	Europe / Finland	2020-03-14	Department of Virology and Immunology, University of Helsinki and Helsinki University Hospital, Huslab Finland	Department of Virology, Faculty of Medicine, University of Helsinki, Helsinki, Finland	Teemu Smura, Hannimari Kallio-Kokko, Olli Vapalahti
EPI_ISL_418406	hCoV-19/Finland/14M26/2020	Europe / Finland	2020-03-14	Department of Virology and Immunology, University of Helsinki and Helsinki University Hospital, Huslab Finland	Department of Virology, Faculty of Medicine, University of Helsinki, Helsinki, Finland	Teemu Smura, Hannimari Kallio-Kokko, Olli Vapalahti
EPI_ISL_418410	hCoV-19/Finland/14M77/2020	Europe / Finland / Helsinki	2020-03-14	Department of Virology and Immunology, University of Helsinki and Helsinki University Hospital, Huslab Finland	Department of Virology, Faculty of Medicine, University of Helsinki, Helsinki, Finland	Teemu Smura, Hannimari Kallio-Kokko, Olli Vapalahti
EPI_ISL_418427	hCoV-19/France/ARA10257/2020	Europe / France / ARA / Saint-Priest	2020-03-17	Hopital Privé de l'Est Lyonnais	CNR Virus des Infections Respiratoires - France SUD	Antonin Bal, Gregory Destras, Gwendolyne Burfin, Solenne Brun, Carine Moustaud, Raphaelle Lamy, Alexandre Gaymard, Maude Bouscambert-Duchamp, Florence Morfin-Sherpa, Martine Valette, Bruno Lina, Laurence Josset
EPI_ISL_418438	hCoV-19/Switzerland/42202622/2020	Europe / Switzerland / Basel	2020-03-22	University Hospital Basel, Clinical Virology	University Hospital Basel, Clinical Bacteriology	Hirsch, H., Leuzinger, K., Seth-Smith, H., Mari, A., Roloff, T., Egli, A.
EPI_ISL_418516	hCoV-19/Ireland/21023/2020	Europe / Ireland / Tipperary	2020-03-06	UCD National Virus Reference Laboratory	UCD National Virus Reference Laboratory	Michael Carr, Gabriel Gonzalez, Jonathan Dean, Suzie Coughlan, Alison Murphy, Kevin Byrne, Ken Wolfe, Jeff Connell, Brendan Loftus, Cillian F De Gascun
EPI_ISL_418548	hCoV-19/Ireland/21145/2020	Europe / Ireland / Dublin	2020-03-06	UCD National Virus Reference Laboratory	UCD National Virus Reference Laboratory	Michael Carr, Gabriel Gonzalez, Jonathan Dean, Suzie Coughlan, Alison Murphy, Kevin Byrne, Ken Wolfe, Jeff Connell, Brendan Loftus, Cillian F De Gascun
EPI_ISL_418580	hCoV-19/Ireland/Dublin-22361/2020	Europe / Ireland / Cork	2020-03-08	UCD National Virus Reference Laboratory	UCD National Virus Reference Laboratory	Michael Carr, Gabriel Gonzalez, Jonathan Dean, Suzie Coughlan, Alison Murphy, Kevin Byrne, Ken Wolfe, Jeff Connell, Brendan Loftus, Cillian F De Gascun
EPI_ISL_418581	hCoV-19/Ireland/Dublin-22428/2020	Europe / Ireland / Dublin	2020-03-08	UCD National Virus Reference Laboratory	UCD National Virus Reference Laboratory	Michael Carr, Gabriel Gonzalez, Jonathan Dean, Suzie Coughlan, Alison Murphy, Kevin Byrne, Ken Wolfe, Jeff Connell, Brendan Loftus, Cillian F De Gascun
EPI_ISL_418582	hCoV-19/Ireland/22901/2020	Europe / Ireland / Louth	2020-03-10	UCD National Virus Reference Laboratory	UCD National Virus Reference Laboratory	Michael Carr, Gabriel Gonzalez, Jonathan Dean, Suzie Coughlan, Alison Murphy, Kevin Byrne, Ken Wolfe, Jeff Connell, Brendan Loftus, Cillian F De Gascun
EPI_ISL_418583	hCoV-19/Ireland/24042/2020	Europe / Ireland / Dublin	2020-03-10	UCD National Virus Reference Laboratory	UCD National Virus Reference Laboratory	Michael Carr, Gabriel Gonzalez, Jonathan Dean, Suzie Coughlan, Alison Murphy, Kevin Byrne, Ken Wolfe, Jeff Connell, Brendan Loftus, Cillian F De Gascun
EPI_ISL_418584	hCoV-19/Ireland/24052/2020	Europe / Ireland / Wicklow	2020-03-10	UCD National Virus Reference Laboratory	UCD National Virus Reference Laboratory	Michael Carr, Gabriel Gonzalez, Jonathan Dean, Suzie Coughlan, Alison Murphy, Kevin Byrne, Ken Wolfe, Jeff Connell, Brendan Loftus, Cillian F De Gascun
EPI_ISL_418809	hCoV-19/Japan/UT-NCGM02/2020	Asia / Japan / Tokyo	2020-02-01	University of Wisconsin - Madison: Influenza Research Institute	University of Wisconsin Madison, AIDS Vaccine Research Laboratories	Katarina Braun, Gage Moreno, Peter Halfmann, et al.
EPI_ISL_418814	hCoV-19/Canada/NS_13/2020	North America / Canada / Nova Scotia	2020-03-13	Queen Elizabeth II Health Science Centre	National Microbiology Laboratory	Anna Majer, Shari Tyson, Grace Seo, Philip Mabon, Natalie Knox, Morag Graham, Todd Hatchette, Jason LeBlanc, Nathalie Bastien, Yan Li, Matthew Gilmour, Timothy Booth
EPI_ISL_418816	hCoV-19/Canada/BC_0443574/2020	North America / Canada / British Columbia	2020-03-11	BCCDC Public Health Laboratory	BCCDC Public Health Laboratory	Harrigan, Prystajecky, Krajden, Lee, Kamelian, Lapointe, Choi, Hoang, Sekirov, Levett, Tyson, Snutch, Loman, Quick, Li, Gilmour
EPI_ISL_418839	hCoV-19/Canada/BC_6489864/2020	North America / Canada / British Columbia	2020-03-10	BCCDC Public Health Laboratory	BCCDC Public Health Laboratory	Harrigan, Prystajecky, Krajden, Lee, Kamelian, Lapointe, Choi, Hoang, Sekirov, Levett, Tyson, Snutch, Loman, Quick, Li, Gilmour
EPI_ISL_418959	hCoV-19/Brazil/RJ0113/2020	South America / Brazil / Rio de Janeiro	2020-03-17	Universidade Federal do Rio de Janeiro - UFRJ	Bioinformatics Laboratory - LNCC	Filipe Romero, Ana Paula Guimarães, Mariane Talon, Luiz Gonzaga Paula de Almeida, Ronaldo da Silva Francisco Junior, Diana Mariani, Lídia Boullosa, Alexandra Gerber, Jaqueline Goes de Jesus, Ingra Morales Claro, Ester Cerdeira Sabino, Nuno Rodrigues Faria, Terezinha Marta Pereira, Pinto Castiñeiras, Isabela de Carvalho Leitão, Rafael de Mello Galliez, Cássia Cristina Alves Gonçalves, Érica Ramos …
EPI_ISL_418982	hCoV-19/Belgium/HAA-030953/2020	Europe / Belgium / Oevel	2020-03-09	KU Leuven, Clinical and Epidemiological Virology	KU Leuven, Clinical and Epidemiological Virology	Bert Vanmechelen, Joan Marti-Carreras, Tony Wawina, Piet Maes
EPI_ISL_418993	hCoV-19/Singapore/20/2020	Asia / Singapore	2020-01-29	National Public Health Laboratory, National Centre for Infectious Diseases	National Public Health Laboratory, National Centre for Infectious Diseases	Mak TM, Octavia S, Cui L, Lin RTP
EPI_ISL_418994	hCoV-19/Singapore/3Clin/2020	Asia / Singapore	2020-01-29	National Public Health Laboratory, National Centre for Infectious Diseases	National Public Health Laboratory, National Centre for Infectious Diseases	Mak TM, Octavia S, Cui L, Lin RTP
EPI_ISL_418996	hCoV-19/Singapore/15/2020	Asia / Singapore	2020-01-27	National Public Health Laboratory, National Centre for Infectious Diseases	National Public Health Laboratory, National Centre for Infectious Diseases	Mak TM, Octavia S, Cui L, Lin RTP
EPI_ISL_418997	hCoV-19/Singapore/16/2020	Asia / Singapore	2020-02-06	National Public Health Laboratory, National Centre for Infectious Diseases	National Public Health Laboratory, National Centre for Infectious Diseases	Mak TM, Octavia S, Cui L, Lin RTP
EPI_ISL_418998	hCoV-19/Singapore/14Clin/2020	Asia / Singapore	2020-02-14	National Public Health Laboratory, National Centre for Infectious Diseases	National Public Health Laboratory, National Centre for Infectious Diseases	Mak TM, Octavia S, Cui L, Lin RTP
EPI_ISL_419000	hCoV-19/Singapore/21/2020	Asia / Singapore	2020-02-13	National Public Health Laboratory, National Centre for Infectious Diseases	National Public Health Laboratory, National Centre for Infectious Diseases	Mak TM, Octavia S, Cui L, Lin RTP
EPI_ISL_419168	hCoV-19/France/ARA10552/2020	Europe / France / ARA / Valence	2020-03-17	Centre Hospitalier de Valence	CNR Virus des Infections Respiratoires - France SUD	Antonin Bal, Gregory Destras, Gwendolyne Burfin, Solenne Brun, Carine Moustaud, Raphaelle Lamy, Alexandre Gaymard, Maude Bouscambert-Duchamp, Florence Morfin-Sherpa, Martine Valette, Bruno Lina, Laurence Josset
EPI_ISL_419210	hCoV-19/Israel/ISR_IT0320/2020	Asia / Israel / Ramat Gan	2020-03-01	The Chaim Sheba Medical Center	Israel Institute for Biological Research	Inbar Cohen-Gihon, Ofir Israeli, Ohad Shifman, Dana Stein, Sharon Melamed, Nir Paran, Tomer Israely, Hagit Achdout, Yfat Yahalom Ronen, Hadas Tamir, Boaz Politi, Lilach Cherry, Einat Vitner, Orly Laskar, Shay Weiss, Michal Mandelboim, Oran Erster, Gili Regev-Yochay, Gadi Segal, Shmuel Yitzhaki, Shmuel C. Shapira, Adi Beth-Din, Anat Zvi
EPI_ISL_419211	hCoV-19/Israel/ISR_JP0320/2020	Asia / Israel / Ramat Gan	2020-02-23	Central Virology Laboratory	Israel Institute for Biological Research	Inbar Cohen-Gihon, Ofir Israeli, Ohad Shifman, Dana Stein, Sharon Melamed, Nir Paran, Tomer Israely, Hagit Achdout, Yfat Yahalom Ronen, Hadas Tamir, Boaz Politi, Lilach Cherry, Einat Vitner, Orly Laskar, Shay Weiss, Michal Mandelboim, Oran Erster, Gili Regev-Yochay, Gadi Segal, Shmuel Yitzhaki, Shmuel C. Shapira, Adi Beth-Din, Anat Zvi
EPI_ISL_419227	hCoV-19/Hong Kong/HKPU57-0702/2020	Asia / Hong Kong	2020-02-15	Department of Clinical Pathology, Pamela Youde Nethersole Eastern Hospital	Department of Health Technology and Informatics, Faculty of Health and Social Science, The Hong Kong Polytechnic University	Kenneth Siu-Sing LEUNG, Timothy Ting-Leung NG, Alan Ka-Lun WU, Miranda Chong-Yee YAU, Hiu-Yin LAO, Ming-Pan CHOI, Kingsley King-Gee TAM, Lam-Kwong LEE, Barry Kin-Chung WONG, Alex Yat-Man HO, Kam-Tong YIP, Kwok-Cheung LUNG, Raymond Wai-To LIU, Eugene Yuk-Keung TSO, Wai-Shing LEUNG, Man-Chun CHAN, Yuk-Yung NG, Kit-Man SIN, Kitty Sau-Chun FUNG, Sandy Ka-Yee CHAU, Wing-Kin TO, Tak-Lun QUE, David Ho-K…
EPI_ISL_419232	hCoV-19/Hong Kong/HKPU64-1202/2020	Asia / Hong Kong	2020-02-19	Department of Clinical Pathology, Pamela Youde Nethersole Eastern Hospital	Department of Health Technology and Informatics, Faculty of Health and Social Science, The Hong Kong Polytechnic University	Kenneth Siu-Sing LEUNG, Timothy Ting-Leung NG, Alan Ka-Lun WU, Miranda Chong-Yee YAU, Hiu-Yin LAO, Ming-Pan CHOI, Kingsley King-Gee TAM, Lam-Kwong LEE, Barry Kin-Chung WONG, Alex Yat-Man HO, Kam-Tong YIP, Kwok-Cheung LUNG, Raymond Wai-To LIU, Eugene Yuk-Keung TSO, Wai-Shing LEUNG, Man-Chun CHAN, Yuk-Yung NG, Kit-Man SIN, Kitty Sau-Chun FUNG, Sandy Ka-Yee CHAU, Wing-Kin TO, Tak-Lun QUE, David Ho-K…
EPI_ISL_419242	hCoV-19/Hong Kong/HKPU66-2501/2020	Asia / Hong Kong	2020-02-23	Department of Clinical Pathology, Tuen Mun Hospital	Department of Health Technology and Informatics, Faculty of Health and Social Science, The Hong Kong Polytechnic University	Kenneth Siu-Sing LEUNG, Timothy Ting-Leung NG, Alan Ka-Lun WU, Miranda Chong-Yee YAU, Hiu-Yin LAO, Ming-Pan CHOI, Kingsley King-Gee TAM, Lam-Kwong LEE, Barry Kin-Chung WONG, Alex Yat-Man HO, Kam-Tong YIP, Kwok-Cheung LUNG, Raymond Wai-To LIU, Eugene Yuk-Keung TSO, Wai-Shing LEUNG, Man-Chun CHAN, Yuk-Yung NG, Kit-Man SIN, Kitty Sau-Chun FUNG, Sandy Ka-Yee CHAU, Wing-Kin TO, Tak-Lun QUE, David Ho-K…
EPI_ISL_419244	hCoV-19/Hong Kong/HKPU73-0802/2020	Asia / Hong Kong	2020-02-22	Department of Clinical Pathology, Pamela Youde Nethersole Eastern Hospital	Department of Health Technology and Informatics, Faculty of Health and Social Science, The Hong Kong Polytechnic University	Kenneth Siu-Sing LEUNG, Timothy Ting-Leung NG, Alan Ka-Lun WU, Miranda Chong-Yee YAU, Hiu-Yin LAO, Ming-Pan CHOI, Kingsley King-Gee TAM, Lam-Kwong LEE, Barry Kin-Chung WONG, Alex Yat-Man HO, Kam-Tong YIP, Kwok-Cheung LUNG, Raymond Wai-To LIU, Eugene Yuk-Keung TSO, Wai-Shing LEUNG, Man-Chun CHAN, Yuk-Yung NG, Kit-Man SIN, Kitty Sau-Chun FUNG, Sandy Ka-Yee CHAU, Wing-Kin TO, Tak-Lun QUE, David Ho-K…
EPI_ISL_419245	hCoV-19/Hong Kong/HKPU74-1302/2020	Asia / Hong Kong	2020-02-22	Department of Clinical Pathology, Pamela Youde Nethersole Eastern Hospital	Department of Health Technology and Informatics, Faculty of Health and Social Science, The Hong Kong Polytechnic University	Kenneth Siu-Sing LEUNG, Timothy Ting-Leung NG, Alan Ka-Lun WU, Miranda Chong-Yee YAU, Hiu-Yin LAO, Ming-Pan CHOI, Kingsley King-Gee TAM, Lam-Kwong LEE, Barry Kin-Chung WONG, Alex Yat-Man HO, Kam-Tong YIP, Kwok-Cheung LUNG, Raymond Wai-To LIU, Eugene Yuk-Keung TSO, Wai-Shing LEUNG, Man-Chun CHAN, Yuk-Yung NG, Kit-Man SIN, Kitty Sau-Chun FUNG, Sandy Ka-Yee CHAU, Wing-Kin TO, Tak-Lun QUE, David Ho-K…
EPI_ISL_419247	hCoV-19/Hong Kong/HKPU83-1702/2020	Asia / Hong Kong	2020-02-24	Department of Clinical Pathology, Pamela Youde Nethersole Eastern Hospital	Department of Health Technology and Informatics, Faculty of Health and Social Science, The Hong Kong Polytechnic University	Kenneth Siu-Sing LEUNG, Timothy Ting-Leung NG, Alan Ka-Lun WU, Miranda Chong-Yee YAU, Hiu-Yin LAO, Ming-Pan CHOI, Kingsley King-Gee TAM, Lam-Kwong LEE, Barry Kin-Chung WONG, Alex Yat-Man HO, Kam-Tong YIP, Kwok-Cheung LUNG, Raymond Wai-To LIU, Eugene Yuk-Keung TSO, Wai-Shing LEUNG, Man-Chun CHAN, Yuk-Yung NG, Kit-Man SIN, Kitty Sau-Chun FUNG, Sandy Ka-Yee CHAU, Wing-Kin TO, Tak-Lun QUE, David Ho-K…
EPI_ISL_419250	hCoV-19/Hong Kong/HKPU89-2502/2020	Asia / Hong Kong	2020-02-26	Department of Clinical Pathology, Pamela Youde Nethersole Eastern Hospital	Department of Health Technology and Informatics, Faculty of Health and Social Science, The Hong Kong Polytechnic University	Kenneth Siu-Sing LEUNG, Timothy Ting-Leung NG, Alan Ka-Lun WU, Miranda Chong-Yee YAU, Hiu-Yin LAO, Ming-Pan CHOI, Kingsley King-Gee TAM, Lam-Kwong LEE, Barry Kin-Chung WONG, Alex Yat-Man HO, Kam-Tong YIP, Kwok-Cheung LUNG, Raymond Wai-To LIU, Eugene Yuk-Keung TSO, Wai-Shing LEUNG, Man-Chun CHAN, Yuk-Yung NG, Kit-Man SIN, Kitty Sau-Chun FUNG, Sandy Ka-Yee CHAU, Wing-Kin TO, Tak-Lun QUE, David Ho-K…
EPI_ISL_419296	hCoV-19/Japan/P1/2020	Asia / Japan / Kochi	2020-03-08	Kochi Prefectural Institute of Public Health	Pathogen Genomics Center, National Institute of Infectious Diseases	Tsuyoshi Sekizuka, Akihiko Tokaji, Kentaro Itokawa, Rina Tanaka, Masanori Hashino, Hajime Kamiya, Motoi Suzuki, Makoto Kuroda
EPI_ISL_419297	hCoV-19/Japan/P2-1/2020	Asia / Japan / Chiba	2020-03-10	Chiba Prefectural Institute of Public Health	Pathogen Genomics Center, National Institute of Infectious Diseases	Tsuyoshi Sekizuka, Masakatsu Taira, Yushi Hachisu, Kentaro Itokawa, Rina Tanaka, Masanori Hashino, Hajime Kamiya, Motoi Suzuki, Makoto Kuroda
EPI_ISL_419298	hCoV-19/Japan/P2-2/2020	Asia / Japan / Chiba	2020-03-10	Chiba Prefectural Institute of Public Health	Pathogen Genomics Center, National Institute of Infectious Diseases	Tsuyoshi Sekizuka, Masakatsu Taira, Yushi Hachisu, Kentaro Itokawa, Rina Tanaka, Masanori Hashino, Hajime Kamiya, Motoi Suzuki, Makoto Kuroda
EPI_ISL_419299	hCoV-19/Japan/P3-1/2020	Asia / Japan / Ishikawa	2020-03-09	Ishikawa Prefectural Institute of Public Health and Environmental Science	Pathogen Genomics Center, National Institute of Infectious Diseases	Tsuyoshi Sekizuka, Sanae Kuramoto, Eri Nariai, Kentaro Itokawa, Rina Tanaka, Masanori Hashino, Hajime Kamiya, Motoi Suzuki, Makoto Kuroda
EPI_ISL_419300	hCoV-19/Japan/P3-2/2020	Asia / Japan / Ishikawa	2020-03-20	Ishikawa Prefectural Institute of Public Health and Environmental Science	Pathogen Genomics Center, National Institute of Infectious Diseases	Tsuyoshi Sekizuka, Sanae Kuramoto, Eri Nariai, Kentaro Itokawa, Rina Tanaka, Masanori Hashino, Hajime Kamiya, Motoi Suzuki, Makoto Kuroda
EPI_ISL_419301	hCoV-19/Japan/P4-1/2020	Asia / Japan / Saitama	2020-03-11	Saitama Prefectural Institute of Public Health	Pathogen Genomics Center, National Institute of Infectious Diseases	Tsuyoshi Sekizuka, Michiyo Shinohara, Tsuyoshi Kishimoto, Kentaro Itokawa, Rina Tanaka, Masanori Hashino, Hajime Kamiya, Motoi Suzuki, Makoto Kuroda
EPI_ISL_419303	hCoV-19/Japan/P4-3/2020	Asia / Japan / Saitama	2020-03-12	Saitama Prefectural Institute of Public Health	Pathogen Genomics Center, National Institute of Infectious Diseases	Tsuyoshi Sekizuka, Michiyo Shinohara, Tsuyoshi Kishimoto, Kentaro Itokawa, Rina Tanaka, Masanori Hashino, Hajime Kamiya, Motoi Suzuki, Makoto Kuroda
EPI_ISL_419308	hCoV-19/Japan/P4-8/2020	Asia / Japan / Saitama	2020-03-19	Saitama Prefectural Institute of Public Health	Pathogen Genomics Center, National Institute of Infectious Diseases	Tsuyoshi Sekizuka, Michiyo Shinohara, Tsuyoshi Kishimoto, Kentaro Itokawa, Rina Tanaka, Masanori Hashino, Hajime Kamiya, Motoi Suzuki, Makoto Kuroda
EPI_ISL_419311	hCoV-19/Japan/P5-3/2020	Asia / Japan / Chiba	2020-03-13	Chiba Prefectural Institute of Public Health	Pathogen Genomics Center, National Institute of Infectious Diseases	Tsuyoshi Sekizuka, Masakatsu Taira, Yushi Hachisu, Kentaro Itokawa, Rina Tanaka, Masanori Hashino, Hajime Kamiya, Motoi Suzuki, Makoto Kuroda
EPI_ISL_419542	hCoV-19/Germany/NRW-25/2020	Europe / Germany / North Rhine Westphalia / Duesseldorf	2020-03-15	Center of Medical Microbiology, Virology, and Hospital Hygiene, University of Duesseldorf	Center of Medical Microbiology, Virology, and Hospital Hygiene, University of Duesseldorf	Ortwin Adams, Marcel Andree, Alexander Dilthey, Torsten Feldt, Sandra Hauka, Torsten Houwaart, Björn-Erik Jensen, Detlef Kindgen-Milles, Malte Kohns Vasconcelos, Klaus Pfeffer, Tina Senff, Daniel Strelow, Jörg Timm, Andreas Walker, Tobias Wienemann
EPI_ISL_419558	hCoV-19/USA/OR_2656/2020	North America / USA / Oregon	2020-02-27	OR State PHL-Virology/Immunology Section	Pathogen Discovery, Respiratory Viruses Branch, Division of Viral Diseases, Centers for Disease Control and Prevention	Ying Tao, Jing Zhang, Krista Queen, Anna Uehara, Clinton R. Paden, Yan Li, Haibin Wang, Jasmine Padilla, Justin Lee, Suxiang Tong
EPI_ISL_419559	hCoV-19/USA/FL_5125/2020	North America / USA / Florida	2020-02-28	FL Bureau of Public Health Laboratories-Tampa	Pathogen Discovery, Respiratory Viruses Branch, Division of Viral Diseases, Centers for Disease Control and Prevention	Anna Uehara, Ying Tao, Jing Zhang, Krista Queen, Clinton R. Paden, Yan Li, Haibin Wang, Jasmine Padilla, Justin Lee, Suxiang Tong
EPI_ISL_419560	hCoV-19/USA/FL_5091/2020	North America / USA / Florida	2020-02-28	FL Bureau of Public Health Laboratories-Tampa	Pathogen Discovery, Respiratory Viruses Branch, Division of Viral Diseases, Centers for Disease Control and Prevention	Anna Uehara, Ying Tao, Jing Zhang, Krista Queen, Clinton R. Paden, Yan Li, Haibin Wang, Jasmine Padilla, Justin Lee, Suxiang Tong
EPI_ISL_419562	hCoV-19/Luxembourg/LNS0000001/2020	Europe / Luxembourg	2020-02-29	Laboratoire National de Santé, Microbiology, Virology	Laboratoire National de Santé, Microbiology, Epidemiology and Microbial Genomics	Anke Wienecke-Baldacchino, Ardashel Latsuzbaia, Jessica Tapp, Catherine Ragimbeau, Guillaume Fournier, Tamir Abdelrahman, Trung Nguyen Nguyen, Joel Mossong
EPI_ISL_419566	hCoV-19/Luxembourg/LNS0641910/2020	Europe / Luxembourg	2020-03-05	Laboratoire National de Santé, Microbiology, Virology	Laboratoire National de Santé, Microbiology, Epidemiology and Microbial Genomics	Anke Wienecke-Baldacchino, Ardashel Latsuzbaia, Jessica Tapp, Catherine Ragimbeau, Guillaume Fournier, Tamir Abdelrahman, Trung Nguyen Nguyen, Joel Mossong
EPI_ISL_419569	hCoV-19/Luxembourg/LNS0945359/2020	Europe / Luxembourg	2020-03-07	Laboratoire National de Santé, Microbiology, Virology	Laboratoire National de Santé, Microbiology, Epidemiology and Microbial Genomics	Anke Wienecke-Baldacchino, Ardashel Latsuzbaia, Jessica Tapp, Catherine Ragimbeau, Guillaume Fournier, Tamir Abdelrahman, Trung Nguyen Nguyen, Joel Mossong
EPI_ISL_419572	hCoV-19/Luxembourg/LNS1870254/2020	Europe / Luxembourg	2020-03-10	Laboratoire National de Santé, Microbiology, Virology	Laboratoire National de Santé, Microbiology, Epidemiology and Microbial Genomics	Anke Wienecke-Baldacchino, Ardashel Latsuzbaia, Jessica Tapp, Catherine Ragimbeau, Guillaume Fournier, Tamir Abdelrahman, Trung Nguyen Nguyen, Joel Mossong
EPI_ISL_419578	hCoV-19/Luxembourg/LNS2614631/2020	Europe / Luxembourg	2020-03-08	Laboratoire National de Santé, Microbiology, Virology	Laboratoire National de Santé, Microbiology, Epidemiology and Microbial Genomics	Anke Wienecke-Baldacchino, Ardashel Latsuzbaia, Jessica Tapp, Catherine Ragimbeau, Guillaume Fournier, Tamir Abdelrahman, Trung Nguyen Nguyen, Joel Mossong
EPI_ISL_419655	hCoV-19/Austria/CeMM0002/2020	Europe / Austria / Vienna	2020-02-26	Center for Virology, Medical University of Vienna	Bergthaler laboratory, CeMM Research Center for Molecular Medicine of the Austrian Academy of Sciences	Alexandra Popa, Benedikt Agerer, Henrique Colaco, Lukas Endler, Jakob-Wendelin Genger, Alexander Lercher, Mark Smyth, Thomas Penz, Michael Schuster, Judith Aberle, Stephan Aberle, Elisabeth Puchhammer-Stöckl, Christoph Bock, Andreas Bergthaler
EPI_ISL_419656	hCoV-19/Austria/CeMM0003/2020	Europe / Austria	2020-02-26	Center for Virology, Medical University of Vienna	Bergthaler laboratory, CeMM Research Center for Molecular Medicine of the Austrian Academy of Sciences	Alexandra Popa, Benedikt Agerer, Henrique Colaco, Lukas Endler, Jakob-Wendelin Genger, Alexander Lercher, Mark Smyth, Thomas Penz, Michael Schuster, Judith Aberle, Stephan Aberle, Elisabeth Puchhammer-Stöckl, Christoph Bock, Andreas Bergthaler
EPI_ISL_419687	hCoV-19/Spain/Valencia23/2020	Europe / Spain / Comunitat Valenciana / Valencia	2020-02-27	Servicio de Microbiología. Consorcio Hospital General Universitario de Valencia	Sequencing and Bioinformatics Service and Molecular Epidemiology Research Group. FISABIO-Public Health	Giuseppe D'Auria, Griselda De Marco, Neris Garcia-Gonzalez, Maria Alma Bracho, Maria Dolores Ocete, Concepcion Gimeno, Fernando Gonzalez-Candelas
EPI_ISL_419730	hCoV-19/Australia/VIC128/2020	Oceania / Australia / Victoria	2020-03-20	Microbiological Diagnostic Unit Public Health Laboratory	Microbiological Diagnostic Unit Public Health Laboratory	Seemann T., Schultz M., Sait, M., Sherry, N.
EPI_ISL_419733	hCoV-19/Australia/VIC13/2020	Oceania / Australia / Victoria	2020-01-31	Victorian Infectious Diseases Reference Laboratory (VIDRL)	Victorian Infectious Diseases Reference Laboratory and Microbiological Diagnostic Unit Public Health Laboratory, Doherty Institute	Caly L., Seemann T., Sait, M., Schultz M., Druce J., Sherry, N.
EPI_ISL_419734	hCoV-19/Australia/VIC14/2020	Oceania / Australia / Victoria	2020-02-02	Victorian Infectious Diseases Reference Laboratory (VIDRL)	Victorian Infectious Diseases Reference Laboratory and Microbiological Diagnostic Unit Public Health Laboratory, Doherty Institute	Caly L., Seemann T., Sait, M., Schultz M., Druce J., Sherry, N.
EPI_ISL_419786	hCoV-19/Australia/VIC70/2020	Oceania / Australia / Victoria	2020-03-13	Victorian Infectious Diseases Reference Laboratory (VIDRL)	Victorian Infectious Diseases Reference Laboratory and Microbiological Diagnostic Unit Public Health Laboratory, Doherty Institute	Caly L., Seemann T., Sait, M., Schultz M., Druce J., Sherry, N.
EPI_ISL_419827	hCoV-19/Australia/VIC134/2020	Oceania / Australia / Victoria	2020-03-22	Microbiological Diagnostic Unit Public Health Laboratory	Microbiological Diagnostic Unit Public Health Laboratory	Seemann T., Schultz M., Sait, M., Sherry, N.
EPI_ISL_419833	hCoV-19/Australia/NT04/2020	Oceania / Australia / Northern Territory	2020-02-22	Royal Darwin Hospital	Victorian Infectious Diseases Reference Laboratory and Microbiological Diagnostic Unit Public Health Laboratory, Doherty Institute	Meumann, E., Seemann T., Sait, M., Schultz M., Caly L., Druce J.
EPI_ISL_419834	hCoV-19/Australia/VIC138/2020	Oceania / Australia / Victoria	2020-02-23	Victorian Infectious Diseases Reference Laboratory (VIDRL)	Victorian Infectious Diseases Reference Laboratory and Microbiological Diagnostic Unit Public Health Laboratory, Doherty Institute	Caly L., Seemann T., Sait, M., Schultz M., Druce J., Sherry, N.
EPI_ISL_419835	hCoV-19/Australia/NT05/2020	Oceania / Australia / Northern Territory	2020-02-24	Royal Darwin Hospital	Victorian Infectious Diseases Reference Laboratory and Microbiological Diagnostic Unit Public Health Laboratory, Doherty Institute	Meumann, E., Seemann T., Sait, M., Schultz M., Caly L., Druce J.
EPI_ISL_419860	hCoV-19/Australia/VIC163/2020	Oceania / Australia / Victoria	2020-03-18	Victorian Infectious Diseases Reference Laboratory (VIDRL)	Victorian Infectious Diseases Reference Laboratory and Microbiological Diagnostic Unit Public Health Laboratory, Doherty Institute	Caly L., Seemann T., Sait, M., Schultz M., Druce J., Sherry, N.
EPI_ISL_419893	hCoV-19/Australia/VIC197/2020	Oceania / Australia / Victoria	2020-03-19	Victorian Infectious Diseases Reference Laboratory (VIDRL)	Victorian Infectious Diseases Reference Laboratory and Microbiological Diagnostic Unit Public Health Laboratory, Doherty Institute	Caly L., Seemann T., Sait, M., Schultz M., Druce J., Sherry, N.
EPI_ISL_419963	hCoV-19/Australia/VIC270/2020	Oceania / Australia / Victoria	2020-03-22	Victorian Infectious Diseases Reference Laboratory (VIDRL)	Victorian Infectious Diseases Reference Laboratory and Microbiological Diagnostic Unit Public Health Laboratory, Doherty Institute	Caly L., Seemann T., Sait, M., Schultz M., Druce J., Sherry, N.
EPI_ISL_419975	hCoV-19/Australia/VIC284/2020	Oceania / Australia / Victoria	2020-03-22	Victorian Infectious Diseases Reference Laboratory (VIDRL)	Victorian Infectious Diseases Reference Laboratory and Microbiological Diagnostic Unit Public Health Laboratory, Doherty Institute	Caly L., Seemann T., Sait, M., Schultz M., Druce J., Sherry, N.
EPI_ISL_420033	hCoV-19/DRC/241/2020	Africa / Democratic Republic of the Congo / Kinshasa	2020-03-22	Viral Respiratory Lab, National Institute for Biomedical Research (INRB)	Pathogen Sequencing Lab, National Institute for Biomedical Research (INRB)	Placide Mbala-Kingebeni, Edith Nkwembe, Eddy Kinganda-Lusamaki, Amuri Aziza, Catherine Pratt, Matthias Pauthner, Josh Quick, Allison Black, James Hadfield, Trevor Bedford, Ian Goodfellow, Nick Loman, Kristian Andersen, Michael Wiley, Steve Ahuka-Mundeke, Jean-Jacques Muyembe Tamfum
EPI_ISL_420035	hCoV-19/DRC/248/2020	Africa / Democratic Republic of the Congo / Kinshasa	2020-03-22	Viral Respiratory Lab, National Institute for Biomedical Research (INRB)	Pathogen Sequencing Lab, National Institute for Biomedical Research (INRB)	Placide Mbala-Kingebeni, Edith Nkwembe, Eddy Kinganda-Lusamaki, Amuri Aziza, Catherine Pratt, Matthias Pauthner, Josh Quick, Allison Black, James Hadfield, Trevor Bedford, Ian Goodfellow, Nick Loman, Kristian Andersen, Michael Wiley, Steve Ahuka-Mundeke, Jean-Jacques Muyembe Tamfum
EPI_ISL_420037	hCoV-19/Algeria/G0860_2262/2020	Africa / Algeria / Boufarik	2020-03-02	NIC Viral Respiratory Unit - Institut Pasteur of Algeria	National Reference Center for Viruses of Respiratory Infections, Institut Pasteur, Paris	Mélanie Albert, Marion Barbet, Sylvie Behillil, Méline Bizard, Angela Brisebarre, Flora Donati, Etienne Simon-Lorière, Vincent Enouf, Maud Vanpeene, Sylvie van der Werf, Fawzi Derrar
EPI_ISL_420069	hCoV-19/Senegal/306/2020	Africa / Senegal / Dakar	2020-03-17	Institut Pasteur Dakar	Institut Pasteur de Dakar	Ndongo Dia, Moussa Moise Diagne, Mamadou Diop, Ousmane Faye, Amadou Alpha Sall
EPI_ISL_420073	hCoV-19/Senegal/382/2020	Africa / Senegal / Dakar	2020-03-19	Institut Pasteur Dakar	Institut Pasteur de Dakar	Ndongo Dia, Moussa Moise Diagne, Mamadou Diop, Ousmane Faye , Amadou Alpha Sall
EPI_ISL_420074	hCoV-19/Senegal/600/2020	Africa / Senegal / St-Louis	2020-03-20	Institut Pasteur Dakar	Institut Pasteur de Dakar	Ndongo Dia, Moussa Moise Diagne, Mamadou Diop, Ousmane Faye , Amadou Alpha Sall
EPI_ISL_420077	hCoV-19/Senegal/618/2020	Africa / Senegal / Dakar	2020-03-20	Institut Pasteur Dakar	Institut Pasteur de Dakar	Ndongo Dia, Moussa Moise Diagne, Mamadou Diop, Ousmane Faye , Amadou Alpha Sall
EPI_ISL_420078	hCoV-19/Senegal/620/2020	Africa / Senegal / Thies	2020-03-20	Institut Pasteur Dakar	Institut Pasteur de Dakar	Ndongo Dia, Moussa Moise Diagne, Mamadou Diop, Ousmane Faye , Amadou Alpha Sall
EPI_ISL_420082	hCoV-19/Taiwan/125/2020	Asia / Taiwan	2020-03-19	Centers for Disease Control, R.O.C. (Taiwan)	Centers for Disease Control, R.O.C. (Taiwan)	Ji-Rong Yang, Yu-Chi-Lin, Jung-Jung Mu, Ming-Tsan Liu
EPI_ISL_420083	hCoV-19/Taiwan/128/2020	Asia / Taiwan	2020-03-18	Centers for Disease Control, R.O.C. (Taiwan)	Centers for Disease Control, R.O.C. (Taiwan)	Ji-Rong Yang, Yu-Chi Lin, Jung-Jung Mu, Ming-Tsan Liu
EPI_ISL_420119	hCoV-19/Spain/Valencia34/2020	Europe / Spain / Comunitat Valenciana / Valencia	2020-03-09	Servicio de Microbiología. Consorcio Hospital General Universitario de Valencia	Sequencing and Bioinformatics Service and Molecular Epidemiology Research Group. FISABIO-Public Health	Paula Ruiz-Hueso, Mariana Reyes-Prieto, Vicente Soriano Chirona, Maria Alma Bracho, Griselda De Marco, Beatriz Beamud, Lidia Ruiz Roldan, Marta Pla Diaz,Neris Garcia-Gonzalez, Loreto Ferrús Abad, Inma Galán Vendrell, Maria Dolores Ocete, Llúcia Martínez-Priego, Concepcion Gimeno, Giuseppe D'Auria, Fernando Gonzalez-Candelas
EPI_ISL_420134	hCoV-19/Norway/1495/2020	Europe / Norway	2020-02-28	Akershus University Hospital, Department for Microbiology and Infectious Disease Control	Norwegian Institute of Public Health, Department of Virology	Kathrine Stene-Johansen, Kamilla Heddeland Instefjord, Hilde Elshaug, Karoline Bragstad, Olav Hungnes
EPI_ISL_420135	hCoV-19/Norway/1455/2020	Europe / Norway	2020-02-28	Oslo University Hospital, Department of Medical Microbiology	Norwegian Institute of Public Health, Department of Virology	Kathrine Stene-Johansen, Kamilla Heddeland Instefjord, Hilde Elshaug, Karoline Bragstad, Olav Hungnes
EPI_ISL_420136	hCoV-19/Norway/1694/2020	Europe / Norway	2020-03-04	Akershus University Hospital, Department for Microbiology and Infectious Disease Control	Norwegian Institute of Public Health, Department of Virology	Kathrine Stene-Johansen, Kamilla Heddeland Instefjord, Hilde Elshaug, Karoline Bragstad, Olav Hungnes
EPI_ISL_420138	hCoV-19/Norway/1781/2020	Europe / Norway	2020-03-05	University Hospital of Northern Norway, Department for Microbiology and Infectious Disease Control	Norwegian Institute of Public Health, Department of Virology	Kathrine Stene-Johansen, Kamilla Heddeland Instefjord, Hilde Elshaug, Karoline Bragstad, Olav Hungnes
EPI_ISL_420140	hCoV-19/Georgia/Tb-1352/2020	Asia / Georgia / Tbilisi	2020-03-28	Department for Virology, Molecular Biology and Genome Research, R. G. Lugar Center for Public Health Research, National Center for Disease Control and Public Health (NCDC) of Georgia.	Department for Virology, Molecular Biology and Genome Research, R. G. Lugar Center for Public Health Research, National Center for Disease Control and Public Health (NCDC) of Georgia.	Nato Kotaria, Marine Murtskhvaladze, Ann Machablishvili, Lela Sabadze, Mari Gavashelidze, Ana Papkiauri, Meri Pantsulaia, Gvantsa Brachveli, Tata Imnadze, Tamar Jashiashvili, Tea Tevdoradze, Ketevan Sidamonidze, Ekaterine Khmaladze, Ekaterine Zhghenti, Roena Sukhiashvili, Mariam Zakalashvili, Lela Urushadze, Magda Dgebuadze, Giorgi Tomashvili, Davit Tsaguria, Ekaterine Zangaladze, Nino Berishvili…
EPI_ISL_420142	hCoV-19/Georgia/Tb-1523/2020	Asia / Georgia / Tbilisi	2020-03-30	Department for Virology, Molecular Biology and Genome Research, R. G. Lugar Center for Public Health Research, National Center for Disease Control and Public Health (NCDC) of Georgia.	Department for Virology, Molecular Biology and Genome Research, R. G. Lugar Center for Public Health Research, National Center for Disease Control and Public Health (NCDC) of Georgia.	Marine Murtskhvaladze, Ann Machablishvili, Lela Sabadze, Mari Gavashelidze, Ana Papkiauri, Meri Pantsulaia, Gvantsa Brachveli, Tata Imnadze, Tamar Jashiashvili, Tea Tevdoradze, Ketevan Sidamonidze, Ekaterine Khmaladze, Ekaterine Zhghenti, Roena Sukhiashvili, Mariam Zakalashvili, Lela Urushadze, Magda Dgebuadze, Giorgi Tomashvili, Davit Tsaguria, Ekaterine Zangaladze, Nino Berishvili, Gvantsa Chan…
EPI_ISL_420143	hCoV-19/Norway/1917/2020	Europe / Norway	2020-03-10	Unilabs Laboratory Medicine	Norwegian Institute of Public Health, Department of Virology	Kathrine Stene-Johansen, Kamilla Heddeland Instefjord, Hilde Elshaug, Karoline Bragstad, Olav Hungnes
EPI_ISL_420144	hCoV-19/Georgia/Tb-1679/2020	Asia / Georgia / Tbilisi	2020-04-01	Department for Virology, Molecular Biology and Genome Research, R. G. Lugar Center for Public Health Research, National Center for Disease Control and Public Health (NCDC) of Georgia.	Department for Virology, Molecular Biology and Genome Research, R. G. Lugar Center for Public Health Research, National Center for Disease Control and Public Health (NCDC) of Georgia.	Gvantsa Chanturia, Ann Machablishvili, Nato Kotaria, Marine Murtskhvaladze, Lela Sabadze, Mari Gavashelidze, Ana Papkiauri, Meri Pantsulaia, Gvantsa Brachveli, Tata Imnadze, Tamar Jashiashvili, Tea Tevdoradze, Ketevan Sidamonidze, Ekaterine Khmaladze, Ekaterine Zhghenti, Roena Sukhiashvili, Mariam Zakalashvili, Lela Urushadze, Magda Dgebuadze, Giorgi Tomashvili, Davit Tsaguria, Ekaterine Zangalad…
EPI_ISL_420145	hCoV-19/Norway/1951/2020	Europe / Norway	2020-03-09	Forde Hospital Department of Microbiology	Norwegian Institute of Public Health, Department of Virology	Kathrine Stene-Johansen, Kamilla Heddeland Instefjord, Hilde Elshaug, Karoline Bragstad, Olav Hungnes
EPI_ISL_420147	hCoV-19/Norway/1989/2020	Europe / Norway	2020-03-10	Hospital of Southern Norway - Kristiansand, Department of Medical Microbiology	Norwegian Institute of Public Health, Department of Virology	Kathrine Stene-Johansen, Kamilla Heddeland Instefjord, Hilde Elshaug, Karoline Bragstad, Olav Hungnes
EPI_ISL_420150	hCoV-19/Norway/2084/2020	Europe / Norway	2020-03-09	Oslo University Hospital, Department of Medical Microbiology	Norwegian Institute of Public Health, Department of Virology	Kathrine Stene-Johansen, Kamilla Heddeland Instefjord, Hilde Elshaug, Karoline Bragstad, Olav Hungnes
EPI_ISL_420151	hCoV-19/Norway/2087/2020	Europe / Norway	2020-03-17	Nordland Hospital - Bodo, Laboratory Department, Molecular Biology Unit	Norwegian Institute of Public Health, Department of Virology	Kathrine Stene-Johansen, Kamilla Heddeland Instefjord, Hilde Elshaug, Karoline Bragstad, Olav Hungnes
EPI_ISL_420152	hCoV-19/Norway/2088/2020	Europe / Norway	2020-03-17	University Hospital of Northern Norway, Department for Microbiology and Infectious Disease Control	Norwegian Institute of Public Health, Department of Virology	Kathrine Stene-Johansen, Kamilla Heddeland Instefjord, Hilde Elshaug, Karoline Bragstad, Olav Hungnes
EPI_ISL_420294	hCoV-19/Slovenia/4584/2020	Europe / Slovenia	2020-03-06	Institute of Microbiology and Immunology, Faculty of Medicine, University of Ljubljana	Institute of Microbiology and Immunology, Faculty of Medicine, University of Ljubljana	Samo Zakotnik, Tomaž Mark Zorec, Lucijan Skubic, Miša Korva, Mario Poljak, Tatjana Avšič - Županc
EPI_ISL_420295	hCoV-19/Slovenia/12304/2020	Europe / Slovenia	2020-03-24	Institute of Microbiology and Immunology, Faculty of Medicine, University of Ljubljana	Institute of Microbiology and Immunology, Faculty of Medicine, University of Ljubljana	Samo Zakotnik, Tomaž Mark Zorec, Lucijan Skubic, Miša Korva, Mario Poljak, Tatjana Avšič - Županc
EPI_ISL_420311	hCoV-19/Norway/2113/2020	Europe / Norway	2020-03-18	Akershus University Hospital, Department for Microbiology and Infectious Disease Control	Norwegian Institute of Public Health, Department of Virology	Kathrine Stene-Johansen, Kamilla Heddeland Instefjord, Hilde Elshaug, Karoline Bragstad, Olav Hungnes
EPI_ISL_420312	hCoV-19/Norway/2114/2020	Europe / Norway	2020-03-18	Akershus University Hospital, Department for Microbiology and Infectious Disease Control	Norwegian Institute of Public Health, Department of Virology	Kathrine Stene-Johansen, Kamilla Heddeland Instefjord, Hilde Elshaug, Karoline Bragstad, Olav Hungnes
EPI_ISL_420338	hCoV-19/Belgium/AC-030982/2020	Europe / Belgium / Saive	2020-03-09	KU Leuven, Clinical and Epidemiological Virology	KU Leuven, Clinical and Epidemiological Virology	Joan Marti-Carreras, Bert Vanmechelen, Tony Wawina, Piet Maes
EPI_ISL_420339	hCoV-19/Belgium/SJ-030583/2020	Europe / Belgium / Limbourg	2020-03-05	KU Leuven, Clinical and Epidemiological Virology	KU Leuven, Clinical and Epidemiological Virology	Joan Marti-Carreras, Bert Vanmechelen, Tony Wawina, Piet Maes
EPI_ISL_420371	hCoV-19/Belgium/VRJM-0323114/2020	Europe / Belgium / Hemisem	2020-03-23	KU Leuven, Clinical and Epidemiological Virology	KU Leuven, Clinical and Epidemiological Virology	Joan Marti-Carreras, Bert Vanmechelen, Tony Wawina, Piet Maes
EPI_ISL_420375	hCoV-19/Belgium/VHV-0324118/2020	Europe / Belgium / Tervuren	2020-03-24	KU Leuven, Clinical and Epidemiological Virology	KU Leuven, Clinical and Epidemiological Virology	Joan Marti-Carreras, Bert Vanmechelen, Tony Wawina, Piet Maes
EPI_ISL_420404	hCoV-19/Belgium/PC-0325147/2020	Europe / Belgium / Quaregnon	2020-03-25	KU Leuven, Clinical and Epidemiological Virology	KU Leuven, Clinical and Epidemiological Virology	Joan Marti-Carreras, Bert Vanmechelen, Tony Wawina, Piet Maes
EPI_ISL_420420	hCoV-19/Belgium/DCB-0324163/2020	Europe / Belgium / Forchies-la-marche	2020-03-24	KU Leuven, Clinical and Epidemiological Virology	KU Leuven, Clinical and Epidemiological Virology	Joan Marti-Carreras, Bert Vanmechelen, Tony Wawina, Piet Maes
EPI_ISL_420433	hCoV-19/Belgium/DNS-0324176/2020	Europe / Belgium / Fontaine-l Eveque	2020-03-24	KU Leuven, Clinical and Epidemiological Virology	KU Leuven, Clinical and Epidemiological Virology	Joan Marti-Carreras, Bert Vanmechelen, Tony Wawina, Piet Maes
EPI_ISL_420455	hCoV-19/Hong Kong/HKPU102_2802/2020	Asia / Hong Kong	2020-03-04	Department of Clinical Pathology, Pamela Youde Nethersole Eastern Hospital	Department of Health Technology and Informatics, Faculty of Health and Social Science, The Hong Kong Polytechnic University	Kenneth Siu-Sing LEUNG, Timothy Ting-Leung NG, Alan Ka-Lun WU, Miranda Chong-Yee YAU, Hiu-Yin LAO, Ming-Pan CHOI, Kingsley King-Gee TAM, Lam-Kwong LEE, Barry Kin-Chung WONG, Alex Yat-Man HO, Kam-Tong YIP, Kwok-Cheung LUNG, Raymond Wai-To LIU, Eugene Yuk-Keung TSO, Wai-Shing LEUNG, Man-Chun CHAN, Yuk-Yung NG, Kit-Man SIN, Kitty Sau-Chun FUNG, Sandy Ka-Yee CHAU, Wing-Kin TO, Tak-Lun QUE, David Ho-K…
EPI_ISL_420456	hCoV-19/Australia/WA11/2020	Oceania / Australia / Western Australia / Perth	2020-02-22	PathWest Laboratory Medicine WA	PathWest Laboratory Medicine WA	Chisha Sikazwe, Jurissa Lang, Avram Levy, David Smith and David Speers
EPI_ISL_420541	hCoV-19/Slovenia/808/2020	Europe / Slovenia	2020-03-05	Institute of Microbiology and Immunology, Faculty of Medicine, University of Ljubljana	Institute of Microbiology and Immunology, Faculty of Medicine, University of Ljubljana	Tomaž Mark Zorec, Samo Zakotnik, Lucijan Skubic, Miša Korva, Tatjana Avšič - Županc, Mario Poljak
EPI_ISL_420555	hCoV-19/India/c32/2020	Asia / India	2020-03-03	National Influenza Center, Indian Council of Medical Research - National Institute of Virology	Indian Council of Medical Research-National Institute of Virology, Microbial Containment Complex	Pragya D. Yadav. Savita Patil, Varsha Potdar, Prasad Sarkale, Dimpal A. Nyayanit, Gajanan Sapkal, Anita M. Shete, Atanu Basu, Lalit Dar, M Choudhary, Amita Jain, Bharati Malhotra, Pranita Gawande, Sarah Cherian, Priya Abraham
EPI_ISL_420563	hCoV-19/Italy/TE5166/2020	Europe / Italy / Teramo	2020-03-18	Ospedale Civile Giuseppe Mazzini	Istituto Zooprofilattico Sperimentale dell'Abruzzo e Molise "G. Caporale"	Lorusso A, Marcacci M, Di Domenico M, Ancora M, Curini V, Mangone I, Rinaldi A, Di Pasquale A, Cammà C, Puglia I, Savini G
EPI_ISL_420583	hCoV-19/Italy/TE6222/2020	Europe / Italy / Abruzzo	2020-03-23	Ospedale Civile Giuseppe Mazzini	Istituto Zooprofilattico Sperimentale dell’Abruzzo e Molise “G. Caporale”	Lorusso A, Marcacci M, Di Domenico M, Ancora M, Curini V, Mangone I, Rinaldi A, Di Pasquale A, Cammà C, Puglia I, Savini G
EPI_ISL_420598	hCoV-19/Argentina/C3013/2020	South America / Argentina	2020-03-22	Servicio Virosis Respiratorias-Departamento Virología-INEI	Instituto Nacional Enfermedades Infecciosas C.G.Malbran	Baumeister E., Avaro M., Benedetti E., Russo M., Dattero ME, Pontoriero A., Cisterna D., Molina V., Perandones C., Tuduri E., Lorenzo F., Poklepovich T., Campos J.
EPI_ISL_420599	hCoV-19/Argentina/C1374/2020	South America / Argentina	2020-03-18	Servicio Virosis Respiratorias-Departamento Virología-INEI	Instituto Nacional Enfermedades Infecciosas C.G.Malbran	Baumeister E., Avaro M., Benedetti E., Russo M., Dattero ME, Pontoriero A., Cisterna D., Molina V., Perandones C., Tuduri E., Lorenzo F., Poklepovich T., Campos J.
EPI_ISL_420600	hCoV-19/Argentina/C121/2020	South America / Argentina	2020-03-07	Servicio Virosis Respiratorias-Departamento Virología-INEI	Instituto Nacional Enfermedades Infecciosas C.G.Malbran	Baumeister E., Avaro M., Benedetti E., Russo M., Dattero ME, Pontoriero A., Cisterna D., Molina V., Perandones C., Tuduri E., Lorenzo F., Poklepovich T., Campos J.
EPI_ISL_420728	hCoV-19/England/20139059504/2020	Europe / United Kingdom / England	2020-03-28	Respiratory Virus Unit, Microbiology Services Colindale, Public Health England	Respiratory Virus Unit, Microbiology Services Colindale, Public Health England	Monica Galiano, Shahjahan Miah, Angie Lackenby, Omolola Akinbami, Tiina Talts, Leena Bhaw, Richard Myers, Steven Platt, Kirstin Edwards, Jonathan Hubb, Joanna Ellis, Maria Zambon
EPI_ISL_420838	hCoV-19/DRC/253/2020	Africa / Democratic Republic of the Congo / Kinshasa	2020-03-22	Viral Respiratory Lab, National Institute for Biomedical Research (INRB)	Pathogen Sequencing Lab, National Institute for Biomedical Research (INRB)	Placide Mbala-Kingebeni, Edith Nkwembe, Eddy Kinganda-Lusamaki, Amuri Aziza, Catherine Pratt, Matthias Pauthner, Josh Quick, Allison Black, James Hadfield, Trevor Bedford, Ian Goodfellow, Nick Loman, Kristian Andersen, Michael Wiley, Steve Ahuka-Mundeke, Jean-Jacques Muyembe Tamfum
EPI_ISL_420841	hCoV-19/DRC/300/2020	Africa / Democratic Republic of the Congo / Sud Kivu	2020-03-22	Viral Respiratory Lab, National Institute for Biomedical Research (INRB)	Pathogen Sequencing Lab, National Institute for Biomedical Research (INRB)	Placide Mbala-Kingebeni, Edith Nkwembe, Eddy Kinganda-Lusamaki, Amuri Aziza, Catherine Pratt, Matthias Pauthner, Josh Quick, Allison Black, James Hadfield, Trevor Bedford, Ian Goodfellow, Nick Loman, Kristian Andersen, Michael Wiley, Steve Ahuka-Mundeke, Jean-Jacques Muyembe Tamfum
EPI_ISL_420849	hCoV-19/DRC/523/2020	Africa / Democratic Republic of the Congo / Kinshasa	2020-03-28	Viral Respiratory Lab, National Institute for Biomedical Research (INRB)	Pathogen Sequencing Lab, National Institute for Biomedical Research (INRB)	Placide Mbala-Kingebeni, Edith Nkwembe, Eddy Kinganda-Lusamaki, Amuri Aziza, Catherine Pratt, Matthias Pauthner, Josh Quick, Allison Black, James Hadfield, Trevor Bedford, Ian Goodfellow, Nick Loman, Kristian Andersen, Michael Wiley, Steve Ahuka-Mundeke, Jean-Jacques Muyembe Tamfum
EPI_ISL_420854	hCoV-19/DRC/521/2020	Africa / Democratic Republic of the Congo / Kinshasa	2020-03-25	Viral Respiratory Lab, National Institute for Biomedical Research (INRB)	Pathogen Sequencing Lab, National Institute for Biomedical Research (INRB)	Placide Mbala-Kingebeni, Edith Nkwembe, Eddy Kinganda-Lusamaki, Amuri Aziza, Catherine Pratt, Matthias Pauthner, Josh Quick, Allison Black, James Hadfield, Trevor Bedford, Ian Goodfellow, Nick Loman, Kristian Andersen, Michael Wiley, Steve Ahuka-Mundeke, Jean-Jacques Muyembe Tamfum
EPI_ISL_420878	hCoV-19/Australia/QLDID929/2020	Oceania / Australia / Queensland / Brisbane	2020-03-24	Mater Pathology	Public Health Virology Laboratory	Bixing Huang, Alyssa Pyke, Amanda De Jong, Andrew Van Den Hurk, Carmel Taylor, David Warrilow, Doris Genge, Elisabeth Gamez, Glen Hewitson, Ian Maxwell Mackay, Inga Sultana, Jamie McMahon, Jean Barcelon, Judy Northill, Mitchell Finger, Natalie Simpson, Neelima Nair, Peter Burtonclay, Peter Moore, Sarah Wheatley, Sean Moody, Sonja Hall-Mendelin, Timothy Gardam, and Frederick Moore
EPI_ISL_420889	hCoV-19/Japan/Hu_DP_Kng_19-031/2020	Asia / Japan	2020-02-14	unknown	Takayuki Hishiki Kanagawa Prefectural Institute of Public Health	Hishiki,T., Suzuki,R., Sakuragi,J., Usui,K., Tanaka,Y., Kawai,J., Kogo,Y., Matsuki,Y., An,T., Hayashizaki,Y. and Takasaki,T.
EPI_ISL_421221	hCoV-19/Hangzhou/HZCDC6789/2020	Asia / China / Hangzhou	2020-03-15	Hangzhou Center for Diseases Control and Prevention	Hangzhou Center for Diseases Control and Prevention	Jun Li, Haoqiu Wang, Lingfeng Mao, Hua Yu, Xinfen Yu, Zhou Sun, Xin Qian, Shuchang Chen, Junfang Chen, Xuchu Wang
EPI_ISL_421223	hCoV-19/Hangzhou/HZCDC0167/2020	Asia / China / Hangzhou	2020-01-23	Hangzhou Center for Diseases Control and Prevention	Hangzhou Center for Diseases Control and Prevention	Jun Li, Haoqiu Wang, Lingfeng Mao, Hua Yu, Xinfen Yu, Zhou Sun, Xin Qian, Shuchang Chen, Junfang Chen, Xuchu Wang
EPI_ISL_421227	hCoV-19/Hangzhou/HZCDC0091L/2020	Asia / China / Hangzhou	2020-01-21	Hangzhou Center for Diseases Control and Prevention	Hangzhou Center for Diseases Control and Prevention	Jun Li, Haoqiu Wang, Lingfeng Mao, Hua Yu, Xinfen Yu, Zhou Sun, Xin Qian, Shuchang Chen, Junfang Chen, Xuchu Wang
EPI_ISL_421229	hCoV-19/Hangzhou/HZCDC0090L/2020	Asia / China / Hangzhou	2020-01-21	Hangzhou Center for Diseases Control and Prevention	Hangzhou Center for Diseases Control and Prevention	Jun Li, Haoqiu Wang, Lingfeng Mao, Hua Yu, Xinfen Yu, Zhou Sun, Xin Qian, Shuchang Chen, Junfang Chen, Xuchu Wang
EPI_ISL_421231	hCoV-19/Hangzhou/HZCDC0049L/2020	Asia / China / Hangzhou	2020-01-21	Hangzhou Center for Diseases Control and Prevention	Hangzhou Center for Diseases Control and Prevention	Jun Li, Haoqiu Wang, Lingfeng Mao, Hua Yu, Xinfen Yu, Zhou Sun, Xin Qian, Shuchang Chen, Junfang Chen, Xuchu Wang
EPI_ISL_421233	hCoV-19/Hangzhou/HZCDC0048/2020	Asia / China / Hangzhou	2020-01-21	Hangzhou Center for Diseases Control and Prevention	Hangzhou Center for Diseases Control and Prevention	Jun Li, Haoqiu Wang, Lingfeng Mao, Hua Yu, Xinfen Yu, Zhou Sun, Xin Qian, Shuchang Chen, Junfang Chen, Xuchu Wang
EPI_ISL_421492	hCoV-19/Portugal/PT0089/2020	Europe / Portugal	2020-03-22	H Santarem	Instituto Nacional de Saude (INSA)	Guiomar et al
EPI_ISL_421508	hCoV-19/France/IDF3276/2020	Europe / France / Ile de France / Seine-Port	2020-03-23	Le Château de Seine-Port	National Reference Center for Viruses of Respiratory Infections, Institut Pasteur, Paris	Mélanie Albert, Marion Barbet, Sylvie Behillil, Méline Bizard, Angela Brisebarre, Flora Donati, Etienne Simon-Lorière, Vincent Enouf, Maud Vanpeene, Sylvie van der Werf
EPI_ISL_421512	hCoV-19/France/IDF3324/2020	Europe / France / Ile de France / Longjumeau	2020-03-23	Service de Biologie Médicale - BP 125	National Reference Center for Viruses of Respiratory Infections, Institut Pasteur, Paris	Mélanie Albert, Marion Barbet, Sylvie Behillil, Méline Bizard, Angela Brisebarre, Flora Donati, Etienne Simon-Lorière, Vincent Enouf, Maud Vanpeene, Sylvie van der Werf, Christine Lambert
EPI_ISL_421572	hCoV-19/South Africa/KRISP-02/2020	Africa / South Africa / KZN	2020-03-23	Molecular Diagnostic Services and FLowpath	KRISP, KZN Research Innovation and Sequencing Platform	Giandhari J, Pillay S, Ngcapu S, Samsunder N, Lessells R, Chimukangara B, Deforche K, Tegally H, Wilkinson E, de Oliveira T
EPI_ISL_421573	hCoV-19/South Africa/KRISP-06/2020	Africa / South Africa / KZN	2020-03-31	Molecular Diagnostic Services	KRISP, KZN Research Innovation and Sequencing Platform	Giandhari J, Pillay S, Ngcapu S, Samsunder N, Lessells R, Chimukangara B, Deforche K, Tegally H, Wilkinson E, de Oliveira T
EPI_ISL_421574	hCoV-19/South Africa/KRISP-07/2020	Africa / South Africa / KZN	2020-04-01	Molecular Diagnostic Services	KRISP, KZN Research Innovation and Sequencing Platform	Giandhari J, Pillay S, Ngcapu S, Samsunder N, Lessells R, Chimukangara B, Deforche K, Tegally H, Wilkinson E, de Oliveira T
EPI_ISL_421575	hCoV-19/South Africa/KRISP-011/2020	Africa / South Africa / KZN	2020-04-01	Molecular Diagnostic Services	KRISP, KZN Research Innovation and Sequencing Platform	Giandhari J, Pillay S, Ngcapu S, Samsunder N, Lessells R, Chimukangara B, Deforche K, Tegally H, Wilkinson E, de Oliveira T
EPI_ISL_421576	hCoV-19/South Africa/KRISP-012/2020	Africa / South Africa / KZN	2020-04-01	Molecular Diagnostic Services	KRISP, KZN Research Innovation and Sequencing Platform	Giandhari J, Pillay S, Ngcapu S, Samsunder N, Lessells R, Chimukangara B, Deforche K, Tegally H, Wilkinson E, de Oliveira T
EPI_ISL_421591	hCoV-19/USA/NY-NYUMC90/2020	North America / USA / New York / Nassau County	2020-03-18	NYU Langone Health	Departments of Pathology and Medicine, New York University School of Medicine	Maria Aguero-Rosenfeld, Brendan Belovarac, Margaret Black, Ludovic Boytard, John Cadley, Paolo Cotzia, John Chen, Dacia Dimartino, Xiaojun Feng, Tatyana Gindin, Adriana Heguy, Megan Hogan, Emily Huang, George Jour, Andrew Lytle, Christian Marier, Matthew T. Maurano, Mark J. Mulligan, Peter Meyn, Iman Osman, Jared Pinnell, Sitharam Ramaswami, Amy Rapkiewicz, Marie Samanovic-Golden, Antonio Serrano…
EPI_ISL_421641	hCoV-19/Taiwan/144/2020	Asia / Taiwan / Taipei	2020-03-19	Centers for Disease Control, R.O.C. (Taiwan)	Centers for Disease Control, R.O.C. (Taiwan)	Ji-Rong Yang, Yu-Chi Lin, Jung-Jung Mu, Ming-Tsan Liu
EPI_ISL_421652	hCoV-19/Kuwait/KU001/2020	Asia / Kuwait / Dasman	2020-03-16	Dasman Diabetes Institute	Dasman Diabetes Institute	Fahd Al-Mulla, Rasheeba Iqbal, Sumi John, Ebaa Al-Ozairi, Qais Al-Duwairi
EPI_ISL_421653	hCoV-19/Latvia/01/2020	Europe / Latvia	2020-03-25	E. Gulbja Laboratorija	Latvian Biomedical Research and Study Centre	Ivars Silamiķelis, Kaspars Megnis, Monta Ustinova, Ņikita Zrelovs, Vita Rovīte, Mikus Gavars, Dmitrijs Perminovs, Uga Dumpis, Jānis Kloviņš
EPI_ISL_421654	hCoV-19/Latvia/02/2020	Europe / Latvia	2020-03-25	E. Gulbja Laboratorija	Latvian Biomedical Research and Study Centre	Ivars Silamiķelis, Kaspars Megnis, Monta Ustinova, Ņikita Zrelovs, Vita Rovīte, Mikus Gavars, Dmitrijs Perminovs, Uga Dumpis, Jānis Kloviņš
EPI_ISL_421655	hCoV-19/Latvia/03/2020	Europe / Latvia	2020-03-25	E. Gulbja Laboratorija	Latvian Biomedical Research and Study Centre	Ivars Silamiķelis, Kaspars Megnis, Monta Ustinova, Ņikita Zrelovs, Vita Rovīte, Mikus Gavars, Dmitrijs Perminovs, Uga Dumpis, Jānis Kloviņš
EPI_ISL_421656	hCoV-19/Latvia/04/2020	Europe / Latvia	2020-03-25	E. Gulbja Laboratorija	Latvian Biomedical Research and Study Centre	Ivars Silamiķelis, Kaspars Megnis, Monta Ustinova, Ņikita Zrelovs, Vita Rovīte, Mikus Gavars, Dmitrijs Perminovs, Uga Dumpis, Jānis Kloviņš
EPI_ISL_421743	hCoV-19/Luxembourg/LNS0272441/2020	Europe / Luxembourg	2020-03-17	Laboratoire National de Sante, Microbiology, Virology	Laboratoire National de Sante, Microbiology, Epidemiology and Microbial Genomics	Anke Wienecke-Baldacchino, Ardashel Latsuzbaia, Jessica Tapp, Catherine Ragimbeau, Guillaume Fournier, Tamir Abdelrahman, Trung Nguyen Nguyen, Joel Mossong
EPI_ISL_421746	hCoV-19/Luxembourg/LNS0819394/2020	Europe / Luxembourg	2020-03-17	Laboratoire National de Sante, Microbiology, Virology	Laboratoire National de Sante, Microbiology, Epidemiology and Microbial Genomics	Anke Wienecke-Baldacchino, Ardashel Latsuzbaia, Jessica Tapp, Catherine Ragimbeau, Guillaume Fournier, Tamir Abdelrahman, Trung Nguyen Nguyen, Joel Mossong
EPI_ISL_421752	hCoV-19/Luxembourg/LNS4569788/2020	Europe / Luxembourg	2020-03-17	Laboratoire National de Sante, Microbiology, Virology	Laboratoire National de Sante, Microbiology, Epidemiology and Microbial Genomics	Anke Wienecke-Baldacchino, Ardashel Latsuzbaia, Jessica Tapp, Catherine Ragimbeau, Guillaume Fournier, Tamir Abdelrahman, Trung Nguyen Nguyen, Joel Mossong
EPI_ISL_421753	hCoV-19/Luxembourg/LNS7991123/2020	Europe / Luxembourg	2020-03-17	Laboratoire National de Sante, Microbiology, Virology	Laboratoire National de Sante, Microbiology, Epidemiology and Microbial Genomics	Anke Wienecke-Baldacchino, Ardashel Latsuzbaia, Jessica Tapp, Catherine Ragimbeau, Guillaume Fournier, Tamir Abdelrahman, Trung Nguyen Nguyen, Joel Mossong
EPI_ISL_421754	hCoV-19/Luxembourg/LNS0814536/2020	Europe / Luxembourg	2020-03-17	Laboratoire National de Sante, Microbiology, Virology	Laboratoire National de Sante, Microbiology, Epidemiology and Microbial Genomics	Anke Wienecke-Baldacchino, Ardashel Latsuzbaia, Jessica Tapp, Catherine Ragimbeau, Guillaume Fournier, Tamir Abdelrahman, Trung Nguyen Nguyen, Joel Mossong
EPI_ISL_422384	hCoV-19/Ghana/1622_S2/2020	Africa / Ghana / Greater Accra	2020-03-24	NMIMR, Department of Virology	WACCBIP, University of Ghana	Joyce M. Ngoi, Bright Adu, Collins M. Morang’a, Selassie Kumordjie, Miriam Eshun, Linda Boatemaa, Vanessa Magnussen, Erasmus Kotey, Fred Tei-Maya, Dominic S. Y. Amuzu, Peter Quashie, Augustina Arjarquah, Ivy Asante, Evelyn Bonney, George B. Kyei, Kofi Bonney, Abraham Kwabena Anang, Gordon A. Awandare, William Ampofo
EPI_ISL_422387	hCoV-19/Ghana/1651_S3/2020	Africa / Ghana / Greater Accra	2020-03-25	NMIMR, Department of Virology	WACCBIP, University of Ghana	Joyce M. Ngoi, Bright Adu, Collins M. Morang’a, Selassie Kumordjie, Miriam Eshun, Linda Boatemaa, Vanessa Magnussen, Erasmus Kotey, Fred Tei-Maya, Dominic S. Y. Amuzu, Peter Quashie, Augustina Arjarquah, Ivy Asante, Evelyn Bonney, George B. Kyei, Kofi Bonney, Abraham Kwabena Anang, Gordon A. Awandare, William Ampofo
EPI_ISL_422390	hCoV-19/Ghana/2230_S4/2020	Africa / Ghana / Greater Accra	2020-03-25	NMIMR, Department of Virology	WACCBIP, University of Ghana	Joyce M. Ngoi, Bright Adu, Collins M. Morang’a, Selassie Kumordjie, Miriam Eshun, Linda Boatemaa, Vanessa Magnussen, Erasmus Kotey, Fred Tei-Maya, Dominic S. Y. Amuzu, Peter Quashie, Augustina Arjarquah, Ivy Asante, Evelyn Bonney, George B. Kyei, Kofi Bonney, Abraham Kwabena Anang, Gordon A. Awandare, William Ampofo
EPI_ISL_422394	hCoV-19/Ghana/2333_S5/2020	Africa / Ghana / Greater Accra	2020-03-27	NMIMR, Department of Virology	WACCBIP, University of Ghana	Joyce M. Ngoi, Bright Adu, Collins M. Morang’a, Selassie Kumordjie, Miriam Eshun, Linda Boatemaa, Vanessa Magnussen, Erasmus Kotey, Fred Tei-Maya, Dominic S. Y. Amuzu, Peter Quashie, Augustina Arjarquah, Ivy Asante, Evelyn Bonney, George B. Kyei, Kofi Bonney, Abraham Kwabena Anang, Gordon A. Awandare, William Ampofo
EPI_ISL_422397	hCoV-19/Ghana/2828_S6/2020	Africa / Ghana / Greater Accra	2020-03-29	NMIMR, Department of Virology	WACCBIP, University of Ghana	Joyce M. Ngoi, Bright Adu, Collins M. Morang’a, Selassie Kumordjie, Miriam Eshun, Linda Boatemaa, Vanessa Magnussen, Erasmus Kotey, Fred Tei-Maya, Dominic S. Y. Amuzu, Peter Quashie, Augustina Arjarquah, Ivy Asante, Evelyn Bonney, George B. Kyei, Kofi Bonney, Abraham Kwabena Anang, Gordon A. Awandare, William Ampofo
EPI_ISL_422398	hCoV-19/Ghana/2853_S7/2020	Africa / Ghana / Greater Accra	2020-03-29	NMIMR, Department of Virology	WACCBIP, University of Ghana	Joyce M. Ngoi, Bright Adu, Collins M. Morang’a, Selassie Kumordjie, Miriam Eshun, Linda Boatemaa, Vanessa Magnussen, Erasmus Kotey, Fred Tei-Maya, Dominic S. Y. Amuzu, Peter Quashie, Augustina Arjarquah, Ivy Asante, Evelyn Bonney, George B. Kyei, Kofi Bonney, Abraham Kwabena Anang, Gordon A. Awandare, William Ampofo
EPI_ISL_422400	hCoV-19/Ghana/2944_S9/2020	Africa / Ghana / Greater Accra	2020-03-30	NMIMR, Department of Virology	WACCBIP, University of Ghana	Joyce M. Ngoi, Bright Adu, Collins M. Morang’a, Selassie Kumordjie, Miriam Eshun, Linda Boatemaa, Vanessa Magnussen, Erasmus Kotey, Fred Tei-Maya, Dominic S. Y. Amuzu, Peter Quashie, Augustina Arjarquah, Ivy Asante, Evelyn Bonney, George B. Kyei, Kofi Bonney, Abraham Kwabena Anang, Gordon A. Awandare, William Ampofo
EPI_ISL_422401	hCoV-19/Ghana/2986_S10/2020	Africa / Ghana / Greater Accra	2020-03-31	NMIMR, Department of Virology	WACCBIP, University of Ghana	Joyce M. Ngoi, Bright Adu, Collins M. Morang’a, Selassie Kumordjie, Miriam Eshun, Linda Boatemaa, Vanessa Magnussen, Erasmus Kotey, Fred Tei-Maya, Dominic S. Y. Amuzu, Peter Quashie, Augustina Arjarquah, Ivy Asante, Evelyn Bonney, George B. Kyei, Kofi Bonney, Abraham Kwabena Anang, Gordon A. Awandare, William Ampofo
EPI_ISL_422402	hCoV-19/Ghana/3176_S11/2020	Africa / Ghana / Greater Accra	2020-03-30	NMIMR, Department of Virology	WACCBIP, University of Ghana	Joyce M. Ngoi, Bright Adu, Collins M. Morang’a, Selassie Kumordjie, Miriam Eshun, Linda Boatemaa, Vanessa Magnussen, Erasmus Kotey, Fred Tei-Maya, Dominic S. Y. Amuzu, Peter Quashie, Augustina Arjarquah, Ivy Asante, Evelyn Bonney, George B. Kyei, Kofi Bonney, Abraham Kwabena Anang, Gordon A. Awandare, William Ampofo
EPI_ISL_422403	hCoV-19/Ghana/3177_S12/2020	Africa / Ghana / Greater Accra	2020-03-30	NMIMR, Department of Virology	WACCBIP, University of Ghana	Joyce M. Ngoi, Bright Adu, Collins M. Morang’a, Selassie Kumordjie, Miriam Eshun, Linda Boatemaa, Vanessa Magnussen, Erasmus Kotey, Fred Tei-Maya, Dominic S. Y. Amuzu, Peter Quashie, Augustina Arjarquah, Ivy Asante, Evelyn Bonney, George B. Kyei, Kofi Bonney, Abraham Kwabena Anang, Gordon A. Awandare, William Ampofo
EPI_ISL_422405	hCoV-19/Ghana/1659_S14/2020	Africa / Ghana / Greater Accra	2020-03-25	NMIMR, Department of Virology	WACCBIP, University of Ghana	Joyce M. Ngoi, Bright Adu, Collins M. Morang’a, Selassie Kumordjie, Miriam Eshun, Linda Boatemaa, Vanessa Magnussen, Erasmus Kotey, Fred Tei-Maya, Dominic S. Y. Amuzu, Peter Quashie, Augustina Arjarquah, Ivy Asante, Evelyn Bonney, George B. Kyei, Kofi Bonney, Abraham Kwabena Anang, Gordon A. Awandare, William Ampofo
EPI_ISL_422424	hCoV-19/Kuwait/KU006/2020	Asia / Kuwait / Dasman	2020-03-15	Jaber Al Ahmad Al Sabah Hospital	Dasman diabetes Institute	Fahd Al-Mulla, Rasheeba Iqbal, Sumi John, Ebaa Al-Ozairi, Qais Al-Duwairi
EPI_ISL_422426	hCoV-19/Kuwait/KU005/2020	Asia / Kuwait / Dasman	2020-03-16	JABER AL AHMAD AL SABAH HOSPITAL – KUWAIT CITY	Dasman Diabetes Institute	Fahd Al-Mulla, Rasheeba Iqbal, Sumi John, Ebaa Al-Ozairi, Qais Al-Duwairi
EPI_ISL_422427	hCoV-19/Kuwait/KU008/2020	Asia / Kuwait / Dasman	2020-03-16	JABER AL AHMAD AL SABAH HOSPITAL – KUWAIT CITY	Dasman Diabetes Institute	Fahd Al-Mulla, Rasheeba Iqbal, Sumi John, Ebaa Al-Ozairi, Qais Al-Duwairi
EPI_ISL_422428	hCoV-19/Singapore/35/2020	Asia / Singapore	2020-02-06	National Public Health Laboratory, National Centre for Infectious Diseases	National Public Health Laboratory, National Centre for Infectious Diseases	Mak TM, Octavia S, Cui L, Lin RTP
EPI_ISL_422429	hCoV-19/Singapore/36/2020	Asia / Singapore	2020-02-16	National Public Health Laboratory, National Centre for Infectious Diseases	National Public Health Laboratory, National Centre for Infectious Diseases	Mak TM, Octavia S, Cui L, Lin RTP
EPI_ISL_422563	hCoV-19/Ecuador/HGSQ-USFQ-018/2020	South America / Ecuador / Pichincha	2020-03-30	Institute of Microbiology Universidad San Francisco de Quito	Institute of Microbiology Universidad San Francisco de Quito	Belen Prado-Vivar, Sully Marquez, Juan Jose Guadalupe, Bernardo Gutierrez, Francisco Mora, Juan Gaviria, Alejandra Ramones, Franklin Espinoza, Edison Ligña, Jorge Reyes, Patricio Rojas-Silva, Veronica Barragan, Gabriel Trueba, Michelle Grunauer, Paul Cardenas
EPI_ISL_422600	hCoV-19/Netherlands/NA_291/2020	Europe / Netherlands	2020-04-01	Dutch COVID-19 response team	Erasmus Medical Center	Bas Oude Munnink, David Nieuwenhuijse, Reina Sikkema, Claudia Schapendonk, Irina Chestakova, Anne van der Linden, Theo Bestebroer, Stefan van Nieuwkoop, Mark Pronk, Pascal Lexmond, Corien Swaan, Manon Haverkate, Madelief Mollers, Mart Stein, Sandra Kengne Kamga Mobou, Jeroen van Kampen, Jolanda Voermans, Aura Timen, Corine GeurtsvanKessel, Annemiek van der Eijk, Richard Molenkamp, Marion Koopmans…
EPI_ISL_422602	hCoV-19/Netherlands/NA_293/2020	Europe / Netherlands	2020-04-01	Dutch COVID-19 response team	Erasmus Medical Center	Bas Oude Munnink, David Nieuwenhuijse, Reina Sikkema, Claudia Schapendonk, Irina Chestakova, Anne van der Linden, Theo Bestebroer, Stefan van Nieuwkoop, Mark Pronk, Pascal Lexmond, Corien Swaan, Manon Haverkate, Madelief Mollers, Mart Stein, Sandra Kengne Kamga Mobou, Jeroen van Kampen, Jolanda Voermans, Aura Timen, Corine GeurtsvanKessel, Annemiek van der Eijk, Richard Molenkamp, Marion Koopmans…
EPI_ISL_422605	hCoV-19/Netherlands/NA_296/2020	Europe / Netherlands	2020-04-01	Dutch COVID-19 response team	Erasmus Medical Center	Bas Oude Munnink, David Nieuwenhuijse, Reina Sikkema, Claudia Schapendonk, Irina Chestakova, Anne van der Linden, Theo Bestebroer, Stefan van Nieuwkoop, Mark Pronk, Pascal Lexmond, Corien Swaan, Manon Haverkate, Madelief Mollers, Mart Stein, Sandra Kengne Kamga Mobou, Jeroen van Kampen, Jolanda Voermans, Aura Timen, Corine GeurtsvanKessel, Annemiek van der Eijk, Richard Molenkamp, Marion Koopmans…
EPI_ISL_422609	hCoV-19/Netherlands/NA_300/2020	Europe / Netherlands	2020-04-01	Dutch COVID-19 response team	Erasmus Medical Center	Bas Oude Munnink, David Nieuwenhuijse, Reina Sikkema, Claudia Schapendonk, Irina Chestakova, Anne van der Linden, Theo Bestebroer, Stefan van Nieuwkoop, Mark Pronk, Pascal Lexmond, Corien Swaan, Manon Haverkate, Madelief Mollers, Mart Stein, Sandra Kengne Kamga Mobou, Jeroen van Kampen, Jolanda Voermans, Aura Timen, Corine GeurtsvanKessel, Annemiek van der Eijk, Richard Molenkamp, Marion Koopmans…
EPI_ISL_422612	hCoV-19/Netherlands/NA_303/2020	Europe / Netherlands	2020-04-01	Dutch COVID-19 response team	Erasmus Medical Center	Bas Oude Munnink, David Nieuwenhuijse, Reina Sikkema, Claudia Schapendonk, Irina Chestakova, Anne van der Linden, Theo Bestebroer, Stefan van Nieuwkoop, Mark Pronk, Pascal Lexmond, Corien Swaan, Manon Haverkate, Madelief Mollers, Mart Stein, Sandra Kengne Kamga Mobou, Jeroen van Kampen, Jolanda Voermans, Aura Timen, Corine GeurtsvanKessel, Annemiek van der Eijk, Richard Molenkamp, Marion Koopmans…
EPI_ISL_422613	hCoV-19/Netherlands/NA_304/2020	Europe / Netherlands	2020-04-01	Dutch COVID-19 response team	Erasmus Medical Center	Bas Oude Munnink, David Nieuwenhuijse, Reina Sikkema, Claudia Schapendonk, Irina Chestakova, Anne van der Linden, Theo Bestebroer, Stefan van Nieuwkoop, Mark Pronk, Pascal Lexmond, Corien Swaan, Manon Haverkate, Madelief Mollers, Mart Stein, Sandra Kengne Kamga Mobou, Jeroen van Kampen, Jolanda Voermans, Aura Timen, Corine GeurtsvanKessel, Annemiek van der Eijk, Richard Molenkamp, Marion Koopmans…
EPI_ISL_422616	hCoV-19/Netherlands/NA_307/2020	Europe / Netherlands	2020-04-02	Dutch COVID-19 response team	Erasmus Medical Center	Bas Oude Munnink, David Nieuwenhuijse, Reina Sikkema, Claudia Schapendonk, Irina Chestakova, Anne van der Linden, Theo Bestebroer, Stefan van Nieuwkoop, Mark Pronk, Pascal Lexmond, Corien Swaan, Manon Haverkate, Madelief Mollers, Mart Stein, Sandra Kengne Kamga Mobou, Jeroen van Kampen, Jolanda Voermans, Aura Timen, Corine GeurtsvanKessel, Annemiek van der Eijk, Richard Molenkamp, Marion Koopmans…
EPI_ISL_422620	hCoV-19/Netherlands/NA_311/2020	Europe / Netherlands	2020-04-02	Dutch COVID-19 response team	Erasmus Medical Center	Bas Oude Munnink, David Nieuwenhuijse, Reina Sikkema, Claudia Schapendonk, Irina Chestakova, Anne van der Linden, Theo Bestebroer, Stefan van Nieuwkoop, Mark Pronk, Pascal Lexmond, Corien Swaan, Manon Haverkate, Madelief Mollers, Mart Stein, Sandra Kengne Kamga Mobou, Jeroen van Kampen, Jolanda Voermans, Aura Timen, Corine GeurtsvanKessel, Annemiek van der Eijk, Richard Molenkamp, Marion Koopmans…
EPI_ISL_422625	hCoV-19/Netherlands/NA_316/2020	Europe / Netherlands	2020-04-02	Dutch COVID-19 response team	Erasmus Medical Center	Bas Oude Munnink, David Nieuwenhuijse, Reina Sikkema, Claudia Schapendonk, Irina Chestakova, Anne van der Linden, Theo Bestebroer, Stefan van Nieuwkoop, Mark Pronk, Pascal Lexmond, Corien Swaan, Manon Haverkate, Madelief Mollers, Mart Stein, Sandra Kengne Kamga Mobou, Jeroen van Kampen, Jolanda Voermans, Aura Timen, Corine GeurtsvanKessel, Annemiek van der Eijk, Richard Molenkamp, Marion Koopmans…
EPI_ISL_422628	hCoV-19/Netherlands/ZuidHolland_100/2020	Europe / Netherlands / Zuid Holland	2020-03-31	Dutch COVID-19 response team	Erasmus Medical Center	Bas Oude Munnink, David Nieuwenhuijse, Reina Sikkema, Claudia Schapendonk, Irina Chestakova, Anne van der Linden, Theo Bestebroer, Stefan van Nieuwkoop, Mark Pronk, Pascal Lexmond, Corien Swaan, Manon Haverkate, Madelief Mollers, Mart Stein, Sandra Kengne Kamga Mobou, Jeroen van Kampen, Jolanda Voermans, Aura Timen, Corine GeurtsvanKessel, Annemiek van der Eijk, Richard Molenkamp, Marion Koopmans…
EPI_ISL_422636	hCoV-19/Czech Republic/2741/2020	Europe / Czech Republic / Prague	2020-03-08	The National Institute of Public Health Center for Epidemiology and Microbiology	State Veterinary Institute Prague	Alexander Nagy, Helena Jirincova, Klara Labska, Ludmila Novakova, Olga Storkanova, Dusan Trnka, Jaromira Vecerova
EPI_ISL_422682	hCoV-19/Netherlands/NA_138/2020	Europe / Netherlands	2020-03-19	Dutch COVID-19 response team	Erasmus Medical Center	Bas Oude Munnink, David Nieuwenhuijse, Reina Sikkema, Claudia Schapendonk, Irina Chestakova, Anne van der Linden, Theo Bestebroer, Stefan van Nieuwkoop, Mark Pronk, Pascal Lexmond, Corien Swaan, Manon Haverkate, Madelief Mollers, Mart Stein, Sandra Kengne Kamga Mobou, Jeroen van Kampen, Jolanda Voermans, Aura Timen, Corine GeurtsvanKessel, Annemiek van der Eijk, Richard Molenkamp, Marion Koopmans…
EPI_ISL_422684	hCoV-19/Netherlands/NA_144/2020	Europe / Netherlands	2020-03-19	Dutch COVID-19 response team	Erasmus Medical Center	Bas Oude Munnink, David Nieuwenhuijse, Reina Sikkema, Claudia Schapendonk, Irina Chestakova, Anne van der Linden, Theo Bestebroer, Stefan van Nieuwkoop, Mark Pronk, Pascal Lexmond, Corien Swaan, Manon Haverkate, Madelief Mollers, Mart Stein, Sandra Kengne Kamga Mobou, Jeroen van Kampen, Jolanda Voermans, Aura Timen, Corine GeurtsvanKessel, Annemiek van der Eijk, Richard Molenkamp, Marion Koopmans…
EPI_ISL_422733	hCoV-19/Netherlands/NA_198/2020	Europe / Netherlands	2020-03-24	Dutch COVID-19 response team	Erasmus Medical Center	Bas Oude Munnink, David Nieuwenhuijse, Reina Sikkema, Claudia Schapendonk, Irina Chestakova, Anne van der Linden, Theo Bestebroer, Stefan van Nieuwkoop, Mark Pronk, Pascal Lexmond, Corien Swaan, Manon Haverkate, Madelief Mollers, Mart Stein, Sandra Kengne Kamga Mobou, Jeroen van Kampen, Jolanda Voermans, Aura Timen, Corine GeurtsvanKessel, Annemiek van der Eijk, Richard Molenkamp, Marion Koopmans…
EPI_ISL_422751	hCoV-19/Netherlands/NA_216/2020	Europe / Netherlands	2020-03-26	Dutch COVID-19 response team	Erasmus Medical Center	Bas Oude Munnink, David Nieuwenhuijse, Reina Sikkema, Claudia Schapendonk, Irina Chestakova, Anne van der Linden, Theo Bestebroer, Stefan van Nieuwkoop, Mark Pronk, Pascal Lexmond, Corien Swaan, Manon Haverkate, Madelief Mollers, Mart Stein, Sandra Kengne Kamga Mobou, Jeroen van Kampen, Jolanda Voermans, Aura Timen, Corine GeurtsvanKessel, Annemiek van der Eijk, Richard Molenkamp, Marion Koopmans…
EPI_ISL_422834	hCoV-19/Netherlands/NA_74/2020	Europe / Netherlands	2020-03-10	Dutch COVID-19 response team	Erasmus Medical Center	Bas Oude Munnink, David Nieuwenhuijse, Reina Sikkema, Claudia Schapendonk, Irina Chestakova, Anne van der Linden, Theo Bestebroer, Stefan van Nieuwkoop, Mark Pronk, Pascal Lexmond, Corien Swaan, Manon Haverkate, Madelief Mollers, Mart Stein, Sandra Kengne Kamga Mobou, Jeroen van Kampen, Jolanda Voermans, Aura Timen, Corine GeurtsvanKessel, Annemiek van der Eijk, Richard Molenkamp, Marion Koopmans…
EPI_ISL_422859	hCoV-19/Netherlands/NoordBrabant_100/2020	Europe / Netherlands / Noord Brabant	2020-03-20	Dutch COVID-19 response team	Erasmus Medical Center	Bas Oude Munnink, David Nieuwenhuijse, Reina Sikkema, Claudia Schapendonk, Irina Chestakova, Anne van der Linden, Theo Bestebroer, Stefan van Nieuwkoop, Mark Pronk, Pascal Lexmond, Corien Swaan, Manon Haverkate, Madelief Mollers, Mart Stein, Sandra Kengne Kamga Mobou, Jeroen van Kampen, Jolanda Voermans, Aura Timen, Corine GeurtsvanKessel, Annemiek van der Eijk, Richard Molenkamp, Marion Koopmans…
EPI_ISL_422863	hCoV-19/Netherlands/NoordBrabant_104/2020	Europe / Netherlands / Noord Brabant	2020-03-09	Dutch COVID-19 response team	Erasmus Medical Center	Bas Oude Munnink, David Nieuwenhuijse, Reina Sikkema, Claudia Schapendonk, Irina Chestakova, Anne van der Linden, Theo Bestebroer, Stefan van Nieuwkoop, Mark Pronk, Pascal Lexmond, Corien Swaan, Manon Haverkate, Madelief Mollers, Mart Stein, Sandra Kengne Kamga Mobou, Jeroen van Kampen, Jolanda Voermans, Aura Timen, Corine GeurtsvanKessel, Annemiek van der Eijk, Richard Molenkamp, Marion Koopmans…
EPI_ISL_422876	hCoV-19/Netherlands/NoordBrabant_81/2020	Europe / Netherlands / Noord Brabant	2020-03-11	Dutch COVID-19 response team	Erasmus Medical Center	Bas Oude Munnink, David Nieuwenhuijse, Reina Sikkema, Claudia Schapendonk, Irina Chestakova, Anne van der Linden, Theo Bestebroer, Stefan van Nieuwkoop, Mark Pronk, Pascal Lexmond, Corien Swaan, Manon Haverkate, Madelief Mollers, Mart Stein, Sandra Kengne Kamga Mobou, Jeroen van Kampen, Jolanda Voermans, Aura Timen, Corine GeurtsvanKessel, Annemiek van der Eijk, Richard Molenkamp, Marion Koopmans…
EPI_ISL_422892	hCoV-19/Netherlands/NoordBrabant_98/2020	Europe / Netherlands / Noord Brabant	2020-03-19	Dutch COVID-19 response team	Erasmus Medical Center	Bas Oude Munnink, David Nieuwenhuijse, Reina Sikkema, Claudia Schapendonk, Irina Chestakova, Anne van der Linden, Theo Bestebroer, Stefan van Nieuwkoop, Mark Pronk, Pascal Lexmond, Corien Swaan, Manon Haverkate, Madelief Mollers, Mart Stein, Sandra Kengne Kamga Mobou, Jeroen van Kampen, Jolanda Voermans, Aura Timen, Corine GeurtsvanKessel, Annemiek van der Eijk, Richard Molenkamp, Marion Koopmans…
EPI_ISL_422935	hCoV-19/Netherlands/ZuidHolland_67/2020	Europe / Netherlands / Zuid Holland	2020-03-23	Dutch COVID-19 response team	Erasmus Medical Center	Bas Oude Munnink, David Nieuwenhuijse, Reina Sikkema, Claudia Schapendonk, Irina Chestakova, Anne van der Linden, Theo Bestebroer, Stefan van Nieuwkoop, Mark Pronk, Pascal Lexmond, Corien Swaan, Manon Haverkate, Madelief Mollers, Mart Stein, Sandra Kengne Kamga Mobou, Jeroen van Kampen, Jolanda Voermans, Aura Timen, Corine GeurtsvanKessel, Annemiek van der Eijk, Richard Molenkamp, Marion Koopmans…
EPI_ISL_423043	hCoV-19/Thailand/Bangkok-0022/2020	Asia / Thailand / Bangkok	2020-03-18	Ramathibodi Hospital	COVID-19 Network Investigations (CONI) Alliance	Elizabeth Batty, Wasun Chantratita, Thanat Chookajorn, Stefan Fernandez, Angkana Huang, Anthony R. Jones, Khajohn Joonsalak, Chonticha Klungtong, Theerarat Kochakarn, Namfon Kotanan, Krittikorn Kumpornsin, Wudtichai Manasatienkij, Bhakbhoom Panthan, Ekawat Pasomsub, Insee Sensorn, Arporn Wangwiwatsin
EPI_ISL_424345	hCoV-19/Mexico/CDMX-INER_01/2020	North America / Mexico / Mexico City	2020-03-12	Instituto Nacional de Enfermedades Respiratorias	Instituto Nacional de Enfermedades Respiratorias	Joel Armando Vázquez Pérez, Celia Boukadida, Santiago Avila Ríos, Mario Mújica Sánchez, José Arturo Martínez Orozco, Eduardo Becerril Vargas, Jorge Salas Hernández, Irma López Martínez, Lucia Hernández Rivas, Gisela Barrera Badillo, Edgar Mendieta Condado, Fabiola Garcés Ayala, Adnan Araiza Rodríguez, José Ernesto Ramírez González, Victor Hugo Borja Aburto, Concepción Grajales Muñiz, Cesar Raúl G…
EPI_ISL_424348	hCoV-19/Mexico/CDMX-INER_02/2020	North America / Mexico / Mexico City	2020-03-13	Instituto Nacional de Enfermedades Respiratorias	Instituto Nacional de Enfermedades Respiratorias	Joel Armando Vázquez Pérez, Celia Boukadida, Santiago Avila Ríos, Mario Mújica Sánchez, José Arturo Martínez Orozco, Eduardo Becerril Vargas, Jorge Salas Hernández, Irma López Martínez, Lucia Hernández Rivas, Gisela Barrera Badillo, Edgar Mendieta Condado, Fabiola Garcés Ayala, Adnan Araiza Rodríguez, José Ernesto Ramírez González, Victor Hugo Borja Aburto, Concepción Grajales Muñiz, Cesar Raúl G…
EPI_ISL_424349	hCoV-19/Iran/HGRC-01-IPI-8206/2020	Asia / Iran	2020-03-09	unknown	Human Genetic Research Center	Zeinali,S., Khosravi,M.A., Abbasalipour Bashash,M., Mostafavi Jabbari,S., Firoozi,M., Pourtavakoli,S., Khateri,E., Zeinali,R. and Hoseini,F.
EPI_ISL_424352	hCoV-19/Fuyang/FY002/2020	Asia / China / Anhui / Fuyang	2020-03-10	unknown	Clinical Laboratory	Ge,B.
EPI_ISL_424516	hCoV-19/Iceland/494/2020	Europe / Iceland / Reykjavik	2020-03-20	The National University Hospital of Iceland	deCODE genetics	Daniel F Gudbjartsson; Agnar Helgason; Hakon Jonsson; Olafur T Magnusson; Pall Melsted; Gudmundur L Norddahl; Jona Saemundsdottir; Asgeir Sigurdsson; Patrick Sulem; Arna B Agustsdottir; Berglind Eiriksdottir; Run Fridriksdottir; Elisabet E Gardarsdottir; Gudmundur Georgsson; Olafia S Gretarsdottir; Kjartan R Gudmundsson; Thora R Gunnarsdottir; Arnaldur Gylfason; Hilma Holm; Brynjar O Jensson; Asl…
EPI_ISL_424605	hCoV-19/Iceland/585/2020	Europe / Iceland / Reykjavik	2020-03-27	The National University Hospital of Iceland	deCODE genetics	Daniel F Gudbjartsson; Agnar Helgason; Hakon Jonsson; Olafur T Magnusson; Pall Melsted; Gudmundur L Norddahl; Jona Saemundsdottir; Asgeir Sigurdsson; Patrick Sulem; Arna B Agustsdottir; Berglind Eiriksdottir; Run Fridriksdottir; Elisabet E Gardarsdottir; Gudmundur Georgsson; Olafia S Gretarsdottir; Kjartan R Gudmundsson; Thora R Gunnarsdottir; Arnaldur Gylfason; Hilma Holm; Brynjar O Jensson; Asl…
EPI_ISL_424667	hCoV-19/Mexico/EdoMex-InDRE_03/2020	North America / Mexico / Estado de Mexico	2020-03-04	Laboratorio Estatal de Salud Publica del Estado de México	Instituto de Diagnóstico y Referencia Epidemiológicos	Irma López Martínez, José Ernesto Ramírez González, Lucia Hernández Rivas, Gisela Barrera Badillo, Edgar Mendieta Condado, Fabiola Garcés Ayala, Adnan Araiza Rodríguez, Celia Boukadida, Santiago Avila Ríos, Mario Mújica Sánchez, José Arturo Martínez Orozco,Eduardo Becerril Vargas, Joel Armando Vázquez Pérez, Victor Hugo Borja Aburto, Concepción Grajales Muñiz, Cesar Raúl González Bonilla, Carolin…
EPI_ISL_424670	hCoV-19/Mexico/Queretaro-InDRE_04/2020	North America / Mexico / Queretaro	2020-03-10	Laboratorio Estatal de Salud Publica del Estado de Queretaro	Instituto de Diagnóstico y Referencia Epidemiologicos	Gisela Barrera Badillo, Irma López Martínez, Lucia Hernández Rivas, Edgar Mendieta Condado, Fabiola Garcés Ayala, Adnan Araiza Rodríguez, Celia Boukadida, Santiago Avila Ríos, Mario Mújica Sánchez, José Arturo Martínez Orozco,Eduardo Becerril Vargas, Joel Armando Vázquez Pérez, Victor Hugo Borja Aburto, Concepción Grajales Muñiz, Cesar Raúl González Bonilla, Carolina González Torres, Francisco Ja…
EPI_ISL_424672	hCoV-19/Mexico/Puebla-InDRE_05/2020	North America / Mexico / Puebla	2020-03-11	Laboratorio Estatal de Salud Publica del Estado de Puebla	Instituto de Diagnostico y Referencia Epidemiologicos	Fabiola Garcés Ayala, Gisela Barrera Badillo, Irma López Martínez, Lucia Hernández Rivas, Edgar Mendieta Condado, Adnan Araiza Rodríguez, Celia Boukadida, Santiago Avila Ríos, Mario Mújica Sánchez, José Arturo Martínez Orozco,Eduardo Becerril Vargas, Joel Armando Vázquez Pérez, Victor Hugo Borja Aburto, Concepción Grajales Muñiz, Cesar Raúl González Bonilla, Carolina González Torres, Francisco Ja…
EPI_ISL_424673	hCoV-19/Mexico/CDMX-InDRE_06/2020	North America / Mexico / CDMX	2020-03-12	Instituto de Diagnostico y Referencia Epidemiologicos	Instituto de Diagnostico y Referencia Epidemiologicos	Adnan Araiza Rodríguez, Edgar Mendieta Condado,Fabiola Garcés Ayala, Gisela Barrera Badillo, Irma López Martínez, Lucia Hernández Rivas, Celia Boukadida, Santiago Avila Ríos, Mario Mújica Sánchez, José Arturo Martínez Orozco,Eduardo Becerril Vargas, Joel Armando Vázquez Pérez, Victor Hugo Borja Aburto, Concepción Grajales Muñiz, Cesar Raúl González Bonilla, Carolina González Torres, Francisco Jav…
EPI_ISL_424850	hCoV-19/USA/IL_0087/2020	North America / USA / Illinois	2020-03-07	IL Department of Public Health Chicago Laboratory	Pathogen Discovery, Respiratory Viruses Branch, Division of Viral Diseases, Centers for Disease Control and Prevention	Yan Li, Krista Queen, Clinton R. Paden, Rachel Marine, Anna Uehara, Ying Tao, Jing Zhang, Haibin Wang, Mary S. Keckler, Alison S. Laufer Halpin, Christopher A. Elkins, Suxiang Tong
EPI_ISL_424913	hCoV-19/USA/MA_1355/2020	North America / USA / Massachusetts	2020-03-05	MA State Public Health Laboratory	Pathogen Discovery, Respiratory Viruses Branch, Division of Viral Diseases, Centers for Disease Control and Prevention	Ying Tao, Clinton R. Paden, Jing Zhang, Krista Queen, Anna Uehara, Yan Li, Haibin Wang, Mary S. Keckler, Alison S. Laufer Halpin, Christopher A. Elkins, Suxiang Tong
EPI_ISL_424975	hCoV-19/Taiwan/CGMH-CGU-19/2020	Asia / Taiwan / Taoyuan	2020-03-18	Laboratory Medicine	Department of Laboratory Medicine, Lin-Kou Chang Gung Memorial Hospital, Taoyuan, Taiwan	Kuo-Chien Tsao, Yu-Nong Gong, Shu-Li Yang, Yi-Chun Liu, Chung-Guei Huang, Mei-Jen Hsiao, Po-Wei Huang, Cheng-Ta Yang, Cheng-Hsun Chiu, Peng-Nien Huang, Kuo-Ming Lee, Guang-Wu Chen, Shin-Ru Shih
EPI_ISL_425053	hCoV-19/Belgium/UGent-9/2020	Europe / Belgium / Ghent	2020-03-25	Lab voor klinische biologie	Onderzoeksgroep Virologie	Nick Vereecke, Laurens Lambrechts, Marthe Pauwels, Basiel Cole, Bruno Verhasselt, Linos Vandekerckhove, Hans Nauwynck, Sebastiaan Theuns
EPI_ISL_425118	hCoV-19/Korea/KCDC2002/2020	Asia / South Korea	2020-01-30	Division of Viral Diseases, Center for Laboratory Control of Infectious Diseases, Korea Centers for Diseases Control and Prevention	Division of Viral Diseases, Center for Laboratory Control of Infectious Diseases, Korea Centers for Diseases Control and Prevention	Jeong-Min Kim, Yoon-Seok Chung, Namjoo Lee, Mi-Seon Kim, Sang Hee Woo, Hye-Jun Jo, Sehee Park, Heui Man Kim, Jun-Sub Kim, Junhyeong Jang, Dong Hyun Song, Daesang Lee, Seong Tae Jeong, Myung Guk Han
EPI_ISL_425123	hCoV-19/Germany/NRW-39/2020	Europe / Germany / North Rhine Westphalia / Duesseldorf	2020-03-17	Center of Medical Microbiology, Virology, and Hospital Hygiene, University of Duesseldorf	Center of Medical Microbiology, Virology, and Hospital Hygiene, University of Duesseldorf	Ortwin Adams, Marcel Andree, Alexander Dilthey, Torsten Feldt, Sandra Hauka, Torsten Houwaart, Björn-Erik Jensen, Detlef Kindgen-Milles, Malte Kohns Vasconcelos, Klaus Pfeffer, Tina Senff, Daniel Strelow, Jörg Timm, Andreas Walker, Tobias Wienemann
EPI_ISL_425136	hCoV-19/Germany/NRW-52/2020	Europe / Germany / North Rhine Westphalia / Duesseldorf	2020-03-14	Center of Medical Microbiology, Virology, and Hospital Hygiene, University of Duesseldorf	Center of Medical Microbiology, Virology, and Hospital Hygiene, University of Duesseldorf	Ortwin Adams, Marcel Andree, Alexander Dilthey, Torsten Feldt, Sandra Hauka, Torsten Houwaart, Bjorn-Erik Jensen, Detlef Kindgen-Milles, Malte Kohns Vasconcelos, Klaus Pfeffer, Tina Senff, Daniel Strelow, Jorg Timm, Andreas Walker, Tobias Wienemann
EPI_ISL_425137	hCoV-19/Germany/NRW-53/2020	Europe / Germany / North Rhine Westphalia / Duesseldorf	2020-03-14	Center of Medical Microbiology, Virology, and Hospital Hygiene, University of Duesseldorf	Center of Medical Microbiology, Virology, and Hospital Hygiene, University of Duesseldorf	Ortwin Adams, Marcel Andree, Alexander Dilthey, Torsten Feldt, Sandra Hauka, Torsten Houwaart, Bjorn-Erik Jensen, Detlef Kindgen-Milles, Malte Kohns Vasconcelos, Klaus Pfeffer, Tina Senff, Daniel Strelow, Jorg Timm, Andreas Walker, Tobias Wienemann
EPI_ISL_425178	hCoV-19/Spain/Valencia54/2020	Europe / Spain / Comunitat Valenciana / Valencia	2020-02-28	Servicio de Microbiología. Consorcio Hospital General Universitario de Valencia	Sequencing and Bioinformatics Service and Molecular Epidemiology Research Group. FISABIO-Public Health	David Navarro, Maria Alma Bracho, Griselda De Marco, Beatriz Beamud, Lidia Ruiz Roldan, Marta Pla Diaz, Neris Garcia-Gonzalez, Inma Galán Vendrell, Sandra Carbo, Loreto Ferrús Abad, Paula Ruiz-Hueso, Mariana Reyes-Prieto, Vicente Soriano Chirona, Ivan Ansari, Llúcia Martínez-Priego, Giuseppe D'Auria, Fernando Gonzalez-Candelas
EPI_ISL_425647	hCoV-19/Scotland/CVR100/2020	Europe / United Kingdom / Scotland	2020-03-14	West of Scotland Specialist Virology Centre, NHSGGC / MRC-University of Glasgow Centre for Virus Research	COVID-19 Genomics UK (COG-UK) Consortium	Ana da Silva Filipe, Kathy Smollett, Stephen Carmichael, Natasha Johnson, Daniel Mair, Lily Tong, Jenna Nichols; Sarah McDonald; Richard Orton, Joseph Hughes, Sreenu Vattipally, David L Robertson; Kathy Li, Natasha Jesudason, Rajiv Shah, James Shepherd, Antonia Ho, Emma Thomson; Alasdair MacLean, Rory Gunson.
EPI_ISL_426051	hCoV-19/Czech Republic/2282/2020	Europe / Czech Republic / Prague	2020-03-20	Laboratory of Molecular Genetics, 2nd Faculty of Medicine, Charles University in Prague, Prague, Czech Republic	Laboratory of Molecular Genetics, 2nd Faculty of Medicine, Charles University in Prague, Prague, Czech Republic	Lenka Kramná, Kateřina Poláčková, Ondřej Cinek
EPI_ISL_426164	hCoV-19/Korea/KCDC2004/2020	Asia / South Korea	2020-02-02	Division of Viral Diseases, Center for Laboratory Control of Infectious Diseases, Korea Centers for Diseases Control and Prevention	Division of Viral Diseases, Center for Laboratory Control of Infectious Diseases, Korea Centers for Diseases Control and Prevention	Jeong-Min Kim, Yoon-Seok Chung, Namjoo Lee, Mi-Seon Kim, Sang Hee Woo, Hye-Jun Jo, Sehee Park, Heui Man Kim, Jun-Sub Kim, Junhyeong Jang, Dong Hyun Song, Daesang Lee, Seong Tae Jeong, Myung Guk Han
EPI_ISL_426166	hCoV-19/Korea/KCDC2005/2020	Asia / South Korea	2020-02-04	Division of Viral Diseases, Center for Laboratory Control of Infectious Diseases, Korea Centers for Diseases Control and Prevention	Division of Viral Diseases, Center for Laboratory Control of Infectious Diseases, Korea Centers for Diseases Control and Prevention	Jeong-Min Kim, Yoon-Seok Chung, Namjoo Lee, Mi-Seon Kim, Sang Hee Woo, Hye-Jun Jo, Sehee Park, Heui Man Kim, Jun-Sub Kim, Junhyeong Jang, Myung Guk Han
EPI_ISL_426169	hCoV-19/Korea/KCDC2007/2020	Asia / South Korea	2020-02-05	Division of Viral Diseases, Center for Laboratory Control of Infectious Diseases, Korea Centers for Diseases Control and Prevention	Division of Viral Diseases, Center for Laboratory Control of Infectious Diseases, Korea Centers for Diseases Control and Prevention	Jeong-Min Kim, Yoon-Seok Chung, Namjoo Lee, Mi-Seon Kim, Sang Hee Woo, Hye-Jun Jo, Sehee Park, Heui Man Kim, Jun-Sub Kim, Junhyeong Jang, Dong Hyun Song, Daesang Lee, Seong Tae Jeong, Myung Guk Han
EPI_ISL_426179	hCoV-19/India/c31/2020	Asia / India	2020-03-02	National Influenza Center, Indian Council of Medical Research - National Institute of Virology	Indian Council of Medical Research-National Institute of Virology, Microbial Containment Complex	Pragya D. Yadav, Varsha Potdar, Savita Patil, Dimpal A. Nyayanit, Triparna Majumdar, Manohar. L. Chaudhary, Gururaj Deshpande, Padinjaremattathil Thankappan Ullas, Anita Shete-Aich, Hitesh Dighe, Sreelekshmy Mohandas, Gajanan Sapkal, Atanu Basu, Amita Jain, Bharti Malhotra, Deepika Chaudhary, Sarah Cherian, Priya Abraham
EPI_ISL_426182	hCoV-19/Korea/KCDC2012/2020	Asia / South Korea	2020-02-09	Division of Viral Diseases, Center for Laboratory Control of Infectious Diseases, Korea Centers for Diseases Control and Prevention	Division of Viral Diseases, Center for Laboratory Control of Infectious Diseases, Korea Centers for Diseases Control and Prevention	Jeong-Min Kim, Yoon-Seok Chung, Namjoo Lee, Mi-Seon Kim, Sang Hee Woo, Hye-Jun Jo, Sehee Park, Heui Man Kim, Jun-Sub Kim, Junhyeong Jang, Myung Guk Han
EPI_ISL_426183	hCoV-19/Korea/KCDC2013/2020	Asia / South Korea	2020-02-23	Division of Viral Diseases, Center for Laboratory Control of Infectious Diseases, Korea Centers for Diseases Control and Prevention	Division of Viral Diseases, Center for Laboratory Control of Infectious Diseases, Korea Centers for Diseases Control and Prevention	Jeong-Min Kim, Yoon-Seok Chung, Namjoo Lee, Mi-Seon Kim, Sang Hee Woo, Hye-Jun Jo, Sehee Park, Heui Man Kim, Jun-Sub Kim, Junhyeong Jang, Myung Guk Han
EPI_ISL_426187	hCoV-19/Korea/KCDC2014/2020	Asia / South Korea	2020-02-12	Division of Viral Diseases, Center for Laboratory Control of Infectious Diseases, Korea Centers for Diseases Control and Prevention	Division of Viral Diseases, Center for Laboratory Control of Infectious Diseases, Korea Centers for Diseases Control and Prevention	Jeong-Min Kim, Yoon-Seok Chung, Namjoo Lee, Mi-Seon Kim, Sang Hee Woo, Hye-Jun Jo, Sehee Park, Heui Man Kim, Jun-Sub Kim, Junhyeong Jang, Myung Guk Han
EPI_ISL_426285	hCoV-19/Latvia/05/2020	Europe / Latvia	2020-03-30	E. Gulbja Laboratorija	Latvian Biomedical Research and Study Centre	Ivars Silamiķelis, Kaspars Megnis, Monta Ustinova, Ņikita Zrelovs, Vita Rovīte, Mikus Gavars, Dmitrijs Perminovs, Uga Dumpis, Jānis Kloviņš
EPI_ISL_426286	hCoV-19/Latvia/06/2020	Europe / Latvia	2020-03-30	E. Gulbja Laboratorija	Latvian Biomedical Research and Study Centre	Ivars Silamiķelis, Kaspars Megnis, Monta Ustinova, Ņikita Zrelovs, Vita Rovīte, Mikus Gavars, Dmitrijs Perminovs, Uga Dumpis, Jānis Kloviņš
EPI_ISL_426288	hCoV-19/Latvia/08/2020	Europe / Latvia	2020-03-30	E. Gulbja Laboratorija	Latvian Biomedical Research and Study Centre	Ivars Silamiķelis, Kaspars Megnis, Monta Ustinova, Ņikita Zrelovs, Vita Rovīte, Mikus Gavars, Dmitrijs Perminovs, Uga Dumpis, Jānis Kloviņš
EPI_ISL_426357	hCoV-19/Czech Republic/Seq4/2020	Europe / Czech Republic / Central Czechia and Prague	2020-03-18	Laboratory of Molecular Genetics, 2nd Faculty of Medicine, Charles University in Prague, Prague, Czech Republic	Laboratory of Molecular Genetics, 2nd Faculty of Medicine, Charles University in Prague, Prague, Czech Republic	Lenka Kramna, Katerina Polackova, Ondrej Cinek
EPI_ISL_426358	hCoV-19/Czech Republic/Seq5/2020	Europe / Czech Republic / Central Czechia and Prague	2020-03-19	Laboratory of Molecular Genetics, 2nd Faculty of Medicine, Charles University in Prague, Prague, Czech Republic	Laboratory of Molecular Genetics, 2nd Faculty of Medicine, Charles University in Prague, Prague, Czech Republic	Lenka Kramna, Katerina Polackova, Ondrej Cinek
EPI_ISL_426359	hCoV-19/Czech Republic/Seq6/2020	Europe / Czech Republic / Central Czechia and Prague	2020-03-17	Laboratory of Molecular Genetics, 2nd Faculty of Medicine, Charles University in Prague, Prague, Czech Republic	Laboratory of Molecular Genetics, 2nd Faculty of Medicine, Charles University in Prague, Prague, Czech Republic	Lenka Kramna, Katerina Polackova, Ondrej Cinek
EPI_ISL_426360	hCoV-19/Czech Republic/Seq7/2020	Europe / Czech Republic / Central Czechia and Prague	2020-03-18	Laboratory of Molecular Genetics, 2nd Faculty of Medicine, Charles University in Prague, Prague, Czech Republic	Laboratory of Molecular Genetics, 2nd Faculty of Medicine, Charles University in Prague, Prague, Czech Republic	Lenka Kramna, Katerina Polackova, Ondrej Cinek
EPI_ISL_426361	hCoV-19/Mexico/CDMX-INCMNSZ_01/2020	North America / Mexico / Mexico City	2020-03-12	Instituto Nacional de Ciencias Medicas y Nutricion Salvador Zubiran	Instituto Nacional de Ciencias Medicas y Nutricion Salvador Zubiran	Guillermo M. Ruiz-Palacios, Pilar Ramos Cervantes, Violeta Ibarra Gonzalez, Fernando Ledesma Barrientos, Luis Alberto García Andrade, Alfredo Ponce de León Garduño, Irma López Martínez, Lucia Hernández Rivas, Gisela Barrera Badillo, Edgar Mendieta Condado, Fabiola Garcés Ayala, Adnan Araiza Rodríguez, José Ernesto Ramírez González, Celia Boukadida, Santiago Avila Ríos, Mario Mújica Sánchez, José …
EPI_ISL_426362	hCoV-19/Mexico/CDMX-INCMNSZ_02/2020	North America / Mexico / Mexico City	2020-03-10	Instituto Nacional de Ciencias Medicas y Nutricion Salvador Zubiran	Instituto Nacional de Ciencias Medicas y Nutricion Salvador Zubiran	Guillermo M. Ruiz-Palacios, Pilar Ramos Cervantes, Violeta Ibarra Gonzalez, Fernando Ledesma Barrientos, Luis Alberto García Andrade, Alfredo Ponce de León Garduño, Irma López Martínez, Lucia Hernández Rivas, Gisela Barrera Badillo, Edgar Mendieta Condado, Fabiola Garcés Ayala, Adnan Araiza Rodríguez, José Ernesto Ramírez González, Celia Boukadida, Santiago Avila Ríos, Mario Mújica Sánchez, José …
EPI_ISL_426363	hCoV-19/Mexico/CDMX-INCMNSZ_03/2020	North America / Mexico / Mexico City	2020-03-12	Instituto Nacional de Ciencias Medicas y Nutricion Salvador Zubiran	Instituto Nacional de Ciencias Medicas y Nutricion Salvador Zubiran	Guillermo M. Ruiz-Palacios, Pilar Ramos Cervantes, Violeta Ibarra Gonzalez, Fernando Ledesma Barrientos, Luis Alberto García Andrade, Alfredo Ponce de León Garduño, Irma López Martínez, Lucia Hernández Rivas, Gisela Barrera Badillo, Edgar Mendieta Condado, Fabiola Garcés Ayala, Adnan Araiza Rodríguez, José Ernesto Ramírez González, Celia Boukadida, Santiago Avila Ríos, Mario Mújica Sánchez, José …
EPI_ISL_426364	hCoV-19/Mexico/CDMX-INCMNSZ_04/2020	North America / Mexico / Mexico City	2020-03-12	Instituto Nacional de Ciencias Medicas y Nutricion Salvador Zubiran	Instituto Nacional de Ciencias Medicas y Nutricion	Guillermo M. Ruiz-Palacios, Pilar Ramos Cervantes, Violeta Ibarra Gonzalez, Fernando Ledesma Barrientos, Luis Alberto García Andrade, Alfredo Ponce de León Garduño, Irma López Martínez, Lucia Hernández Rivas, Gisela Barrera Badillo, Edgar Mendieta Condado, Fabiola Garcés Ayala, Adnan Araiza Rodríguez, José Ernesto Ramírez González, Celia Boukadida, Santiago Avila Ríos, Mario Mújica Sánchez, José …
EPI_ISL_426379	hCoV-19/Slovenia/MB0329/2020	Europe / Slovenia	2020-03-29	The National Laboratory of Health, Environment and Food, Maribor, Slovenia	The National Laboratory of Health, Environment and Food, Maribor, Slovenia	Mahnic A., Hedzet S., Janezic S., Duh D., Zavrsnik J., Blazun Vosner H., Rupnik M.
EPI_ISL_426425	hCoV-19/USA/MD_0027/2020	North America / USA / Maryland	2020-03-04	MD DOH Laboratories Administration	Pathogen Discovery, Respiratory Viruses Branch, Division of Viral Diseases, Centers for Disease Control and Prevention	Krista Queen, Yan Li, Anna Uehara, Clinton R. Paden, Rachel Marine, Ying Tao, Jing Zhang, Haibin Wang, Mary S. Keckler, Alison S. Laufer Halpin, Christopher A. Elkins, Suxiang Tong
EPI_ISL_426476	hCoV-19/Uruguay/UY-1/2020	South America / Uruguay / Montevideo	2020-03-16	Microbial Genomics Laboratory, Institut Pasteur Montevideo	Microbial Genomics Laboratory, Institut Pasteur Montevideo, Uruguay	Cecilia Salazar, Florencia Díaz-Viraqué, Marianoel Pereira, Pilar Moreno, Gonzalo Moratorio, Gregorio Iraola
EPI_ISL_426477	hCoV-19/Uruguay/UY-2/2020	South America / Uruguay / Montevideo	2020-03-16	Microbial Genomics Laboratory, Institut Pasteur Montevideo	Microbial Genomics Laboratory, Institut Pasteur Montevideo, Uruguay	Cecilia Salazar, Florencia Díaz-Viraqué, Marianoel Pereira, Pilar Moreno, Gonzalo Moratorio, Gregorio Iraola
EPI_ISL_426479	hCoV-19/Uruguay/UY-4/2020	South America / Uruguay / Montevideo	2020-03-17	Microbial Genomics Laboratory, Institut Pasteur Montevideo	Microbial Genomics Laboratory, Institut Pasteur Montevideo	Cecilia Salazar, Florencia Díaz-Viraqué, Marianoel Pereira, Pilar Moreno, Gonzalo Moratorio, Gregorio Iraola
EPI_ISL_426480	hCoV-19/Uruguay/UY-5/2020	South America / Uruguay / Montevideo	2020-03-17	Microbial Genomics Laboratory, Institut Pasteur Montevideo	Microbial Genomics Laboratory, Institut Pasteur Montevideo	Cecilia Salazar, Florencia Díaz-Viraqué, Marianoel Pereira, Pilar Moreno, Gonzalo Moratorio, Gregorio Iraola
EPI_ISL_426481	hCoV-19/Uruguay/UY-6/2020	South America / Uruguay / Montevideo	2020-03-17	Microbial Genomics Laboratory, Institut Pasteur Montevideo, Uruguay	Microbial Genomics Laboratory, Institut Pasteur Montevideo	Cecilia Salazar, Florencia Díaz-Viraqué, Marianoel Pereira, Pilar Moreno, Gonzalo Moratorio, Gregorio Iraola
EPI_ISL_426482	hCoV-19/Uruguay/UY-7/2020	South America / Uruguay / Montevideo	2020-03-17	Microbial Genomics Laboratory, Institut Pasteur Montevideo, Uruguay	Microbial Genomics Laboratory, Institut Pasteur Montevideo	Cecilia Salazar, Florencia Díaz-Viraqué, Marianoel Pereira, Pilar Moreno, Gonzalo Moratorio, Gregorio Iraola
EPI_ISL_426580	hCoV-19/Brazil/DFBR-0001/2020	South America / Brazil / Distrito Federal / Brasilia	2020-03-13	Instituto Sabin	Laboratory of Virology	Fernando L Melo,Gustavo Barra, Ticiane H Santa-Rita, Pedro G Mesquita, Ikaro A Andrade, Tatsuya Nagata, Bergmann M Ribeiro
EPI_ISL_426583	hCoV-19/Uruguay/UY-8/2020	South America / Uruguay / Montevideo	2020-03-17	Microbial Genomics Laboratory, Institut Pasteur Monteivdeo	Microbial Genomics Laboratory, Institut Pasteur Montevideo, Uruguay	Cecilia Salazar, Florencia Díaz-Viraqué, Marianoel Pereira, Pilar Moreno, Gonzalo Moratorio, Gregorio Iraola
EPI_ISL_426584	hCoV-19/Uruguay/UY-9/2020	South America / Uruguay / Montevideo	2020-03-19	Microbial Genomics Laboratory, Institut Pasteur Montevideo, Uruguay	Microbial Genomics Laboratory, Institut Pasteur Montevideo, Uruguay	Cecilia Salazar, Florencia Díaz-Viraqué, Marianoel Pereira, Pilar Moreno, Gonzalo Moratorio, Gregorio Iraola
EPI_ISL_426629	hCoV-19/Taiwan/TSGH-01/2020	Asia / Taiwan / Taipei	2020-02-07	TSGH-CP molecular lab	TSGH-CP molecular lab	Cherng-Lih Perng, Ming-Jr Jian, Chih-Kai Chang, Jung-Chung Lin, Kuo-Ming Yeh, Chien-Wen Chen, Sheng-Kang Chiu, Hsing-Yi Chung, Shih-Hung Tsai, Kuo-Sheng Hung, Feng-Yee Chang, Hung-Sheng Shang
EPI_ISL_426632	hCoV-19/Taiwan/TSGH-04/2020	Asia / Taiwan / New Taipei City	2020-03-17	TSGH-CP molecular lab	TSGH-CP molecular lab	Cherng-Lih Perng, Ming-Jr Jian, Chih-Kai Chang, Jung-Chung Lin, Kuo-Ming Yeh, Chien-Wen Chen, Sheng-Kang Chiu, Hsing-Yi Chung, Shih-Hung Tsai, Kuo-Sheng Hung, Tien-Yao Chang, Feng-Yee Chang, Hung-Sheng Shang
EPI_ISL_426861	hCoV-19/Australia/VIC606/2020	Oceania / Australia / Victoria	2020-03-27	Victorian Infectious Diseases Reference Laboratory (VIDRL)	Microbiological Diagnostic Unit Public Health Laboratory and Victorian Infectious Diseases Reference Laboratory, Doherty Institute	Caly L., Seemann T., Sait, M., Schultz M., Druce J., Sherry, N.
EPI_ISL_426888	hCoV-19/Czech Republic/IAB_12/2020	Europe / Czech Republic	2020-03-31	Motol University Hospital	Institute of Applied Biotechnologies a.s.	Petr Brož, Jan Geryk, Petr Klempt, Martin Kašný, Adam Novotný, Kateřina Kvapilová, Pavel Dřevínek, Petr Kvapil, Milan Macek
EPI_ISL_426889	hCoV-19/Czech Republic/IAB_14/2020	Europe / Czech Republic	2020-04-02	Motol University Hospital	Institute of Applied Biotechnologies a.s.	Petr Brož, Jan Geryk, Petr Klempt, Martin Kašný, Adam Novotný, Kateřina Kvapilová, Pavel Dřevínek, Petr Kvapil, Milan Macek
EPI_ISL_426892	hCoV-19/Czech Republic/IAB_17/2020	Europe / Czech Republic	2020-03-27	Motol University Hospital	Institute of Applied Biotechnologies a.s.	Petr Brož, Jan Geryk, Petr Klempt, Martin Kašný, Adam Novotný, Kateřina Kvapilová, Pavel Dřevínek, Petr Kvapil, Milan Macek
EPI_ISL_426893	hCoV-19/Czech Republic/IAB_18/2020	Europe / Czech Republic	2020-03-27	Motol University Hospital	Institute of Applied Biotechnologies a.s.	Petr Brož, Jan Geryk, Petr Klempt, Martin Kašný, Adam Novotný, Kateřina Kvapilová, Pavel Dřevínek, Petr Kvapil, Milan Macek
EPI_ISL_426895	hCoV-19/Czech Republic/IAB_21/2020	Europe / Czech Republic	2020-03-27	Motol University Hospital	Institute of Applied Biotechnologies a.s.	Petr Brož, Jan Geryk, Petr Klempt, Martin Kašný, Adam Novotný, Kateřina Kvapilová, Pavel Dřevínek, Petr Kvapil, Milan Macek
EPI_ISL_427043	hCoV-19/Greece/13/2020	Europe / Greece / Athens	2020-03-18	Laboratory of Microbiology, Medical School, National and Kapodistrian University of Athens	Laboratory of Biology, Department of Medicine, Democritus University of Thrace	Bampali,M., Dovrolis,N., Gatzidou,E., Froukala,E., Stavropoulou,A., Veletza,S., Tsakris,A., Spanakis,N. and Karakasiliotis,I.
EPI_ISL_427103	hCoV-19/Australia/VIC843/2020	Oceania / Australia / Victoria	2020-04-04	Victorian Infectious Diseases Reference Laboratory (VIDRL)	Microbiological Diagnostic Unit Public Health Laboratory and Victorian Infectious Diseases Reference Laboratory, Doherty Institute	Caly L., Seemann T., Sait, M., Schultz M., Druce J., Sherry, N.
EPI_ISL_427113	hCoV-19/Australia/VIC853/2020	Oceania / Australia / Victoria	2020-04-04	Victorian Infectious Diseases Reference Laboratory (VIDRL)	Microbiological Diagnostic Unit Public Health Laboratory and Victorian Infectious Diseases Reference Laboratory, Doherty Institute	Caly L., Seemann T., Sait, M., Schultz M., Druce J., Sherry, N.
EPI_ISL_427120	hCoV-19/Australia/VIC863/2020	Oceania / Australia / Victoria	2020-04-05	Victorian Infectious Diseases Reference Laboratory (VIDRL)	Microbiological Diagnostic Unit Public Health Laboratory and Victorian Infectious Diseases Reference Laboratory, Doherty Institute	Caly L., Seemann T., Sait, M., Schultz M., Druce J., Sherry, N.
EPI_ISL_427131	hCoV-19/Australia/VIC876/2020	Oceania / Australia / Victoria	2020-04-05	Victorian Infectious Diseases Reference Laboratory (VIDRL)	Microbiological Diagnostic Unit Public Health Laboratory and Victorian Infectious Diseases Reference Laboratory, Doherty Institute	Caly L., Seemann T., Sait, M., Schultz M., Druce J., Sherry, N.
EPI_ISL_427292	hCoV-19/Brazil/AL-837/2020	South America / Brazil / Alagoas / Maceio	2020-03-18	LACEN-AL - Laboratorio Central de Alagoas	Instituto Oswaldo Cruz FIOCRUZ - Laboratory of Respiratory Viruses and Measles (LVRS)	Paola Resende, Fernando Motta, Luciana Appolinario, Sunando Roy, Aline Mattos, Milene Miranda, Cristiana Garcia, Braulia Caetano, Maria Ogrzewalska, Priscila Born, Jonathan Lopes, Marilda Siqueira
EPI_ISL_427293	hCoV-19/Brazil/BA-510/2020	South America / Brazil / Bahia / Feira de Santana	2020-03-06	LACEN-BA - Laboratório Central de Saúde Pública Professor Gonçalo Moniz	Instituto Oswaldo Cruz FIOCRUZ - Laboratory of Respiratory Viruses and Measles (LVRS)	Paola Resende, Fernando Motta, Luciana Appolinario, Sunando Roy, Aline Mattos, Milene Miranda, Cristiana Garcia, Braulia Caetano, Maria Ogrzewalska, Priscila Born, Jonathan Lopes, Marilda Siqueira
EPI_ISL_427294	hCoV-19/Brazil/DF-615i/2020	South America / Brazil / Distrito Federal / Brasilia	2020-03-13	Instituto Oswaldo Cruz FIOCRUZ - Laboratory of Respiratory Viruses and Measles (LVRS)	Instituto Oswaldo Cruz FIOCRUZ - Laboratory of Respiratory Viruses and Measles (LVRS)	Paola Resende, Fernando Motta, Luciana Appolinario, Sunando Roy, Aline Mattos, Milene Miranda, Cristiana Garcia, Braulia Caetano, Maria Ogrzewalska, Priscila Born, Jonathan Lopes, Marilda Siqueira
EPI_ISL_427295	hCoV-19/Brazil/DF-619i/2020	South America / Brazil / Distrito Federal / Brasilia	2020-03-13	Instituto Oswaldo Cruz FIOCRUZ - Laboratory of Respiratory Viruses and Measles (LVRS)	Instituto Oswaldo Cruz FIOCRUZ - Laboratory of Respiratory Viruses and Measles (LVRS)	Paola Resende, Fernando Motta, Luciana Appolinario, Sunando Roy, Aline Mattos, Milene Miranda, Cristiana Garcia, Braulia Caetano, Maria Ogrzewalska, Priscila Born, Jonathan Lopes, Marilda Siqueira
EPI_ISL_427296	hCoV-19/Brazil/DF-861/2020	South America / Brazil / Distrito Federal / Brasilia	2020-03-23	Instituto Oswaldo Cruz FIOCRUZ - Laboratory of Respiratory Viruses and Measles (LVRS)	Instituto Oswaldo Cruz FIOCRUZ - Laboratory of Respiratory Viruses and Measles (LVRS)	Paola Resende, Fernando Motta, Luciana Appolinario, Sunando Roy, Aline Mattos, Milene Miranda, Cristiana Garcia, Braulia Caetano, Maria Ogrzewalska, Priscila Born, Jonathan Lopes, Marilda Siqueira
EPI_ISL_427297	hCoV-19/Brazil/DF-862/2020	South America / Brazil / Distrito Federal / Brasilia	2020-03-23	Instituto Oswaldo Cruz FIOCRUZ - Laboratory of Respiratory Viruses and Measles (LVRS)	Instituto Oswaldo Cruz FIOCRUZ - Laboratory of Respiratory Viruses and Measles (LVRS)	Paola Resende, Fernando Motta, Luciana Appolinario, Sunando Roy, Aline Mattos, Milene Miranda, Cristiana Garcia, Braulia Caetano, Maria Ogrzewalska, Priscila Born, Jonathan Lopes, Marilda Siqueira
EPI_ISL_427298	hCoV-19/Brazil/DF-891/2020	South America / Brazil / Distrito Federal / Brasilia	2020-03-22	Instituto Oswaldo Cruz FIOCRUZ - Laboratory of Respiratory Viruses and Measles (LVRS)	Instituto Oswaldo Cruz FIOCRUZ - Laboratory of Respiratory Viruses and Measles (LVRS)	Paola Resende, Fernando Motta, Luciana Appolinario, Sunando Roy, Aline Mattos, Milene Miranda, Cristiana Garcia, Braulia Caetano, Maria Ogrzewalska, Priscila Born, Jonathan Lopes, Marilda Siqueira
EPI_ISL_427299	hCoV-19/Brazil/RJ-352/2020	South America / Brazil / Rio de Janeiro / Niteroi	2020-03-05	Instituto Oswaldo Cruz FIOCRUZ - Laboratory of Respiratory Viruses and Measles (LVRS)	Instituto Oswaldo Cruz FIOCRUZ - Laboratory of Respiratory Viruses and Measles (LVRS)	Paola Resende, Fernando Motta, Luciana Appolinario, Sunando Roy, Aline Mattos, Milene Miranda, Cristiana Garcia, Braulia Caetano, Maria Ogrzewalska, Priscila Born, Jonathan Lopes, Marilda Siqueira
EPI_ISL_427300	hCoV-19/Brazil/RJ-477/2020	South America / Brazil / Rio de Janeiro / Rio de Janeiro	2020-03-11	Instituto Oswaldo Cruz FIOCRUZ - Laboratory of Respiratory Viruses and Measles (LVRS)	Instituto Oswaldo Cruz FIOCRUZ - Laboratory of Respiratory Viruses and Measles (LVRS)	Paola Resende, Fernando Motta, Luciana Appolinario, Sunando Roy, Aline Mattos, Milene Miranda, Cristiana Garcia, Braulia Caetano, Maria Ogrzewalska, Priscila Born, Jonathan Lopes, Marilda Siqueira
EPI_ISL_427301	hCoV-19/Brazil/RJ-477i/2020	South America / Brazil / Rio de Janeiro / Rio de Janeiro	2020-03-11	Instituto Oswaldo Cruz FIOCRUZ - Laboratory of Respiratory Viruses and Measles (LVRS)	Instituto Oswaldo Cruz FIOCRUZ - Laboratory of Respiratory Viruses and Measles (LVRS)	Paola Resende, Fernando Motta, Luciana Appolinario, Sunando Roy, Aline Mattos, Milene Miranda, Cristiana Garcia, Braulia Caetano, Maria Ogrzewalska, Priscila Born, Jonathan Lopes, Marilda Siqueira
EPI_ISL_427302	hCoV-19/Brazil/RJ-763/2020	South America / Brazil / Rio de Janeiro / Rio de Janeiro	2020-03-20	Instituto Oswaldo Cruz FIOCRUZ - Laboratory of Respiratory Viruses and Measles (LVRS)	Instituto Oswaldo Cruz FIOCRUZ - Laboratory of Respiratory Viruses and Measles (LVRS)	Paola Resende, Fernando Motta, Luciana Appolinario, Sunando Roy, Aline Mattos, Milene Miranda, Cristiana Garcia, Braulia Caetano, Maria Ogrzewalska, Priscila Born, Jonathan Lopes, Marilda Siqueira
EPI_ISL_427303	hCoV-19/Brazil/RJ-818/2020	South America / Brazil / Rio de Janeiro / Rio de Janeiro	2020-03-25	Instituto Oswaldo Cruz FIOCRUZ - Laboratory of Respiratory Viruses and Measles (LVRS)	Instituto Oswaldo Cruz FIOCRUZ - Laboratory of Respiratory Viruses and Measles (LVRS)	Paola Resende, Fernando Motta, Luciana Appolinario, Sunando Roy, Aline Mattos, Milene Miranda, Cristiana Garcia, Braulia Caetano, Maria Ogrzewalska, Priscila Born, Jonathan Lopes, Marilda Siqueira
EPI_ISL_427304	hCoV-19/Brazil/RJ-872/2020	South America / Brazil / Rio de Janeiro / Rio de Janeiro	2020-03-26	Instituto Oswaldo Cruz FIOCRUZ - Laboratory of Respiratory Viruses and Measles (LVRS)	Instituto Oswaldo Cruz FIOCRUZ - Laboratory of Respiratory Viruses and Measles (LVRS)	Paola Resende, Fernando Motta, Luciana Appolinario, Sunando Roy, Aline Mattos, Milene Miranda, Cristiana Garcia, Braulia Caetano, Maria Ogrzewalska, Priscila Born, Jonathan Lopes, Marilda Siqueira
EPI_ISL_427305	hCoV-19/Brazil/SC-766/2020	South America / Brazil / Santa Catarina / Joinville	2020-03-10	LACEN-SC - Laboratorio Central de Santa Catarina	Instituto Oswaldo Cruz FIOCRUZ - Laboratory of Respiratory Viruses and Measles (LVRS)	Paola Resende, Fernando Motta, Luciana Appolinario, Sunando Roy, Aline Mattos, Milene Miranda, Cristiana Garcia, Braulia Caetano, Maria Ogrzewalska, Priscila Born, Jonathan Lopes, Marilda Siqueira
EPI_ISL_427306	hCoV-19/Brazil/SC-769/2020	South America / Brazil / Santa Catarina / Florianopolis	2020-03-10	LACEN-SC - Laboratorio Central de Santa Catarina	Instituto Oswaldo Cruz FIOCRUZ - Laboratory of Respiratory Viruses and Measles (LVRS)	Paola Resende, Fernando Motta, Luciana Appolinario, Sunando Roy, Aline Mattos, Milene Miranda, Cristiana Garcia, Braulia Caetano, Maria Ogrzewalska, Priscila Born, Jonathan Lopes, Marilda Siqueira
EPI_ISL_427310	hCoV-19/Russia/StPetersburg-RII4382V/2020	Europe / Russia / Saint-Petersburg	2020-03-29	WHO National Influenza Centre Russian Federation	WHO National Influenza Centre Russian Federation	Andrey Komissarov, Artem Fadeev, Mariia Sergeeva, Anna Ivanova, Daria Danilenko
EPI_ISL_427311	hCoV-19/Russia/StPetersburg-RII4384V/2020	Europe / Russia / Saint-Petersburg	2020-03-29	WHO National Influenza Centre Russian Federation	WHO National Influenza Centre Russian Federation	Andrey Komissarov, Artem Fadeev, Mariia Sergeeva, Anna Ivanova, Daria Danilenko
EPI_ISL_427325	hCoV-19/Russia/StPetersburg-RII4693S/2020	Europe / Russia / Saint-Petersburg	2020-04-07	WHO National Influenza Centre Russian Federation	WHO National Influenza Centre Russian Federation	Andrey Komissarov, Artem Fadeev, Mariia Sergeeva, Anna Ivanova, Daria Danilenko
EPI_ISL_427328	hCoV-19/Russia/StPetersburg-RII4697S/2020	Europe / Russia / Saint-Petersburg	2020-04-07	WHO National Influenza Centre Russian Federation	WHO National Influenza Centre Russian Federation	Andrey Komissarov, Artem Fadeev, Mariia Sergeeva, Anna Ivanova, Daria Danilenko
EPI_ISL_427357	hCoV-19/Belgium/ULG-10106/2020	Europe / Belgium / Liege	2020-04-07	Department of Clinical Microbiology	GIGA Medical Genomics	Keith Durkin, Maria Artesi, Sébastien Bontems, Raphaël Boreux, Cécile Meex, Pierrette Melin, Marie-Pierre Hayette, Vincent Bours.
EPI_ISL_427358	hCoV-19/Belgium/ULG-10107/2020	Europe / Belgium / Liege	2020-04-06	Department of Clinical Microbiology	GIGA Medical Genomics	Keith Durkin, Maria Artesi, Sébastien Bontems, Raphaël Boreux, Cécile Meex, Pierrette Melin, Marie-Pierre Hayette, Vincent Bours.
EPI_ISL_427359	hCoV-19/Belgium/ULG-10108/2020	Europe / Belgium / Liege	2020-04-06	Department of Clinical Microbiology	GIGA Medical Genomics	Keith Durkin, Maria Artesi, Sébastien Bontems, Raphaël Boreux, Cécile Meex, Pierrette Melin, Marie-Pierre Hayette, Vincent Bours.
EPI_ISL_427368	hCoV-19/Belgium/ULG-10120/2020	Europe / Belgium / Liege	2020-04-07	Department of Clinical Microbiology	GIGA Medical Genomics	Keith Durkin, Maria Artesi, Sébastien Bontems, Raphaël Boreux, Cécile Meex, Pierrette Melin, Marie-Pierre Hayette, Vincent Bours.
EPI_ISL_427369	hCoV-19/Belgium/ULG-10121/2020	Europe / Belgium / Liege	2020-04-07	Department of Clinical Microbiology	GIGA Medical Genomics	Keith Durkin, Maria Artesi, Sébastien Bontems, Raphaël Boreux, Cécile Meex, Pierrette Melin, Marie-Pierre Hayette, Vincent Bours.
EPI_ISL_427372	hCoV-19/Belgium/ULG-10126/2020	Europe / Belgium / Liege	2020-04-07	Department of Clinical Microbiology	GIGA Medical Genomics	Keith Durkin, Maria Artesi, Sébastien Bontems, Raphaël Boreux, Cécile Meex, Pierrette Melin, Marie-Pierre Hayette, Vincent Bours.
EPI_ISL_427378	hCoV-19/Belgium/ULG-10133/2020	Europe / Belgium / Liege	2020-04-07	Department of Clinical Microbiology	GIGA Medical Genomics	Keith Durkin, Maria Artesi, Sébastien Bontems, Raphaël Boreux, Cécile Meex, Pierrette Melin, Marie-Pierre Hayette, Vincent Bours.
EPI_ISL_427385	hCoV-19/Belgium/ULG-10142/2020	Europe / Belgium / Liege	2020-04-08	Department of Clinical Microbiology	GIGA Medical Genomics	Keith Durkin, Maria Artesi, Sébastien Bontems, Raphaël Boreux, Cécile Meex, Pierrette Melin, Marie-Pierre Hayette, Vincent Bours.
EPI_ISL_427391	hCoV-19/Turkey/GLAB-CoV008/2020	Europe / Turkey / Istanbul	2020-04-13	Genomic Laboratory (GLAB) (Conjoint lab of Health Directorate of Istanbul and Istanbul Technical University)	Genomic Laboratory (GLAB), Istanbul Technical University	Ilker Karacan, Tugba Kizilboga Akgun, Bugra Agaoglu, Gizem Alkurt, Jale Yildiz, Betsi Köse, Elifnaz Çelik, Mehtap Aydın, Levent Doganay, Gizem Dinler Doganay
EPI_ISL_427393	hCoV-19/Taiwan/TSGH-06/2020	Asia / Taiwan / Taipei	2020-03-15	TSGH-CP molecular lab	TSGH-CP molecular lab	Cherng-Lih Perng, Ming-Jr Jian, Chih-Kai Chang, Jung-Chung Lin, Kuo-Ming Yeh, Chien-Wen Chen, Sheng-Kang Chiu, Hsing-Yi Chung, Shih-Hung Tsai, Kuo-Sheng Hung, Tien-Yao Chang, Feng-Yee Chang, Hung-Sheng Shang
EPI_ISL_427397	hCoV-19/Taiwan/TSGH-10/2020	Asia / Taiwan / Taipei	2020-03-24	TSGH-CP molecular lab	TSGH-CP molecular lab	Cherng-Lih Perng, Ming-Jr Jian, Chih-Kai Chang, Jung-Chung Lin, Kuo-Ming Yeh, Chien-Wen Chen, Sheng-Kang Chiu, Hsing-Yi Chung, Shih-Hung Tsai, Kuo-Sheng Hung, Tien-Yao Chang, Feng-Yee Chang, Hung-Sheng Shang
EPI_ISL_427479	hCoV-19/USA/NY-NYUMC183/2020	North America / USA / New York / Manhattan	2020-04-01	NYU Langone Health	Departments of Pathology and Medicine, New York University School of Medicine	Maria Aguero-Rosenfeld, Brendan Belovarac, Margaret Black, Ludovic Boytard, John Cadley, Paolo Cotzia, John Chen, Dacia Dimartino, Xiaojun Feng, Tatyana Gindin, Emily Guzman, Adriana Heguy, Megan Hogan, Emily Huang, George Jour, Andrew Lytle, Christian Marier, Matthew T. Maurano, Mark J. Mulligan, Peter Meyn, Iman Osman, Jared Pinnell, Vanessa Raabe, Sitharam Ramaswami, Amy Rapkiewicz, Marie Sama…
EPI_ISL_427566	hCoV-19/USA/NY-WCMP10D06P/2020	North America / USA / New York / Manhattan	2020-03-15	NewYork-Presbyterian & Mason Lab	Mason Lab	Daniel J. Butler, Christopher Mozsary, Cem Meydan, David Danko, Jonathan Foox, Joel Rosiene, Alon Shaiber, Matthew MacKay, Ebrahim Afshinnekoo, Fritz J. Sedlazeck, Nikolay A. Ivanov, Maria Sierra, Craig D. Westover, Krista Ryon, Benjamin Young, Chandrima Bhattacharya, Phyllis Ruggiero, Justyna Gawrys, Iman Hajirasouliha, Dmitry Meleshko, Mirella Salvatore, Dong Xu, Jenny Xiang, John Sipley, Lin C…
EPI_ISL_427643	hCoV-19/Australia/NSW219/2020	Oceania / Australia / New South Wales / Sydney	2020-02-28	Centre for Infectious Diseases and Microbiology Public Health	NSW Health Pathology - Institute of Clinical Pathology and Medical Research; Westmead Hospital; University of Sydney	Timms V, Gall M, Arnott A, Sadsad R, Draper J, Sim E, Bachmann N, Rockett R, Lam C, Gray K, Carter I, Holmes EC, O’Sullivan MV, Byun R, Sintchenko V, Chen SC, Eden JS, Maddocks S, Kok J, Propenko M, Sorrell T, Chang S, Basile K, Dwyer DE for the 2019-nCoV Study Group
EPI_ISL_427668	hCoV-19/Australia/NSW174/2020	Oceania / Australia / New South Wales / Sydney	2020-03-21	Centre for Infectious Diseases and Microbiology Public Health	NSW Health Pathology - Institute of Clinical Pathology and Medical Research; Westmead Hospital; University of Sydney	Lam C, Gray K, Timms, V, Gall M, Arnott A, Sadsad R, Draper J, Sim E, Bachmann N, Rockett R, Carter I, Holmes EC, O’Sullivan MV, Byun R, Sintchenko V, Chen SC, Eden JS, Maddocks S, Kok J, Propenko M, Sorrell T, Chang S, Basile K, Dwyer DE for the 2019-nCoV Study Group
EPI_ISL_427687	hCoV-19/Australia/NSW175/2020	Oceania / Australia / New South Wales / Sydney	2020-03-18	Centre for Infectious Diseases and Microbiology Public Health	NSW Health Pathology - Institute of Clinical Pathology and Medical Research; Westmead Hospital; University of Sydney	Gray K, Timms V, Gall M, Arnott A, Sadsad R, Draper J, Sim E, Bachmann N, Rockett R, Lam C, Carter I, Holmes EC, O’Sullivan MV, Byun R, Sintchenko V, Chen SC, Eden JS, Maddocks S, Kok J, Propenko M, Sorrell T, Chang S, Basile K, Dwyer DE for the 2019-nCoV Study Group
EPI_ISL_427813	hCoV-19/Korea/KCDC2019/2020	Asia / South Korea	2020-02-18	Division of Viral Diseases, Center for Laboratory Control of Infectious Diseases, Korea Centers for Diseases Control and Prevention	Division of Viral Diseases, Center for Laboratory Control of Infectious Diseases, Korea Centers for Diseases Control and Prevention	Jeong-Min Kim, Yoon-Seok Chung, Namjoo Lee, Mi-Seon Kim, Sang Hee Woo, Hye-Jun Jo, Sehee Park, Heui Man Kim, Jun-Sub Kim, Junhyeong Jang, Dong Hyun Song, Daesang Lee, Seong Tae Jeong, Myung Guk Han
EPI_ISL_428209	hCoV-19/Poland/Pom1/2020	Europe / Poland / Pomerania	2020-04-06	Laboratory of Molecular Biology, Diagnostyka sp. z o.o.	Laboratory of Recombinant Vaccines	Lukasz Rabalski, Anna Piotrowska-Mietelska, Boguslaw Szewczyk, Krystyna Bienkowska-Szewczyk
EPI_ISL_428232	hCoV-19/Poland/1104795/2020	Europe / Poland / Pomorskie	2020-03-18	Hematology Laboratory, Section of Molecular Diagnostics, University Clinical Centre, Medical University of Gdansk	Department of Virology, Faculty of Medicine, University of Helsinki, Helsinki, Finland	Marlena Robakowska, Aneta Szulc, Maciej Grzybek, Olli Vapalahti, Teemu Smura
EPI_ISL_428233	hCoV-19/Poland/1105644/2020	Europe / Poland / Pomorskie	2020-03-18	Hematology Laboratory, Section of Molecular Diagnostics, University Clinical Centre, Medical University of Gdansk	Department of Virology, Faculty of Medicine, University of Helsinki, Helsinki, Finland	Marlena Robakowska, Aneta Szulc, Maciej Grzybek, Olli Vapalahti, Teemu Smura
EPI_ISL_428234	hCoV-19/Poland/1105973/2020	Europe / Poland / Pomorskie	2020-03-19	Hematology Laboratory, Section of Molecular Diagnostics, University Clinical Centre, Medical University of Gdansk	Department of Virology, Faculty of Medicine, University of Helsinki, Helsinki, Finland	Marlena Robakowska, Aneta Szulc, Maciej Grzybek, Olli Vapalahti, Teemu Smura
EPI_ISL_428235	hCoV-19/Poland/1107355/2020	Europe / Poland / Pomorskie	2020-03-23	Hematology Laboratory, Section of Molecular Diagnostics, University Clinical Centre, Medical University of Gdansk	Department of Virology, Faculty of Medicine, University of Helsinki, Helsinki, Finland	Marlena Robakowska, Aneta Szulc, Maciej Grzybek, Olli Vapalahti, Teemu Smura
EPI_ISL_428236	hCoV-19/Poland/1109171/2020	Europe / Poland / Pomorskie	2020-03-27	Hematology Laboratory, Section of Molecular Diagnostics, University Clinical Centre, Medical University of Gdansk	Department of Virology, Faculty of Medicine, University of Helsinki, Helsinki, Finland	Marlena Robakowska, Aneta Szulc, Maciej Grzybek, Olli Vapalahti, Teemu Smura
EPI_ISL_428346	hCoV-19/Turkey/GLAB-CoV012/2020	Europe / Turkey / Istanbul	2020-04-17	Genomic Laboratory (GLAB) (Conjoint lab of Health Directorate of Istanbul and Istanbul Technical University)	Genomic Laboratory (GLAB), Istanbul Technical University	Ilker Karacan, Tugba Kizilboga Akgun, Bugra Agaoglu, Gizem Alkurt, Jale Yildiz, Betsi Köse, Elifnaz Çelik, Arzu Irvem, Yasemin Kendir Demirkol, Ozlem Akgun Dogan, Mehtap Aydın, Levent Doganay, Gizem Dinler Doganay
EPI_ISL_428348	hCoV-19/France/GE3372/2020	Europe / France / Grand-est / Gondrecourt-le-chateau	2020-03-20	Maison de Santé du Val d'Ormois	National Reference Center for Viruses of Respiratory Infections, Institut Pasteur, Paris	Mélanie Albert, Marion Barbet, Sylvie Behillil, Méline Bizard, Angela Brisebarre, Flora Donati, Etienne Simon-Lorière, Vincent Enouf, Maud Vanpeene, Sylvie van der Werf
EPI_ISL_428352	hCoV-19/France/IDF3518/2020	Europe / France / Ile De France / Orsay	2020-03-23	GH Nord Essonne Service de Biologie clinique	National Reference Center for Viruses of Respiratory Infections, Institut Pasteur, Paris	Mélanie Albert, Marion Barbet, Sylvie Behillil, Méline Bizard, Angela Brisebarre, Flora Donati, Etienne Simon-Lorière, Vincent Enouf, Maud Vanpeene, Sylvie van der Werf
EPI_ISL_428366	hCoV-19/France/HF4220/2020	Europe / France / Hauts De France / Chateau-thierry	2020-03-30	CH Jeanne de Navarre Laboratoire de Biologie	National Reference Center for Viruses of Respiratory Infections, Institut Pasteur, Paris	Mélanie Albert, Marion Barbet, Sylvie Behillil, Méline Bizard, Angela Brisebarre, Flora Donati, Etienne Simon-Lorière, Vincent Enouf, Maud Vanpeene, Sylvie van der Werf
EPI_ISL_428368	hCoV-19/Turkey/GLAB-CoV013/2020	Europe / Turkey / Istanbul	2020-04-16	Genomic Laboratory (GLAB) (Conjoint lab of Health Directorate of Istanbul and Istanbul Technical University)	Genomic Laboratory (GLAB), Istanbul Technical University	Ilker Karacan, Tugba Kizilboga Akgun, Bugra Agaoglu, Gizem Alkurt, Jale Yildiz, Betsi Köse, Elifnaz Çelik, Arzu Irvem, Yasemin Kendir Demirkol, Ozlem Akgun Dogan, Mehtap Aydın, Levent Doganay, Gizem Dinler Doganay
EPI_ISL_428469	hCoV-19/Guangdong/20SF665/2020	Asia / China / Guangdong / Zhongshan	2020-01-27	Guangdong Provincial Center for Diseases Control and Prevention;Guangdong Provincial Institute of Public Health	School of Public Health, The University of Hong Kong	Bosheng Li, Haogao Gu, Lijun Liang, Zhencui Li, Hui-Ling Yen, Yao Hu, Yingchao Song , Hanri Zeng, Tie Song, Jie Wu, Leo L.M. Poon
EPI_ISL_428488	hCoV-19/Taiwan/8/2020	Asia / Taiwan	2020-01-31	Centers for Disease Control, R.O.C. (Taiwan)	Centers for Disease Control, R.O.C. (Taiwan)	Ji-Rong Yang, Yu-Chi Lin, Jung-Jung Mu, Ming-Tsan Liu
EPI_ISL_428489	hCoV-19/Taiwan/5/2020	Asia / Taiwan	2020-01-31	Centers for Disease Control, R.O.C. (Taiwan)	Centers for Disease Control, R.O.C. (Taiwan)	Ji-Rong Yang, Yu-Chi Lin, Jung-Jung Mu, Ming-Tsan Liu
EPI_ISL_428670	hCoV-19/Sri Lanka/COV38/2020	Asia / Sri Lanka	2020-03-16	Centre for Dengue Research	Centre for Dengue Research	Chandima Jeewandara, Dinuka Ariyaratne, Laksiri Gomes, Deshni Jayathilaka, Ananda Wijewickrama, Eranga Narangoda, Damayanthi Idampitiya, Neelika Malaige
EPI_ISL_428671	hCoV-19/Sri Lanka/COV53/2020	Asia / Sri Lanka	2020-03-10	Centre for Dengue Research	Centre for Dengue Research	Chandima Jeewandara, Dinuka Ariyatane, Laksiri Gomes, Deshni Jayathilaka, Diyanath Ranasinghe, Ananda Wijewickrama, Eranga Narangoda, Damayanthi Tdampitiya, Neelika Malavige
EPI_ISL_428672	hCoV-19/Sri Lanka/COV91/2020	Asia / Sri Lanka	2020-03-19	Centre for Dengue Research	Centre for Dengue Research	Chandima Jeewandara, Dinuka Ariyaratne, Laksiri Gomes, Deshni Jayathilaka, Diyanath Ranasinghe, Ananda Wijewickrama, Eranga Narangoda, Damayanthi Idampitiya, Neelika Malavige
EPI_ISL_428673	hCoV-19/Sri Lanka/COV486/2020	Asia / Sri Lanka	2020-03-31	Centre for Dengue Research	Centre for Dengue Research	Chandima Jeewandara, Dinuka Ariyaratne, Laksiri Gomes, Deshni Jayathilaka, Diyanath Ranasinghe, Ananda Wijewickrama, Eranga Narangoda, Damayanthi Idampitiya, Neelika Malavige
EPI_ISL_428681	hCoV-19/Spain/Madrid_LP27_2548/2020	Europe / Spain / Madrid	2020-03-11	Hospital Universitario La Paz	Hospital Universitario 12 de Octubre	Elias Dahdouh, Sara González, Raúl Recio, Fernando Lázaro, Esther Viedma, Natalia Stella, Julio García, Juan Carlos Galán, Rafael Cantón, Mª Dolores Folgueira, Rafael Delgado, Jesús Mingorance
EPI_ISL_428686	hCoV-19/Spain/Madrid_H12_23/2020	Europe / Spain / Madrid	2020-03-22	Hospital Universitario 12 de Octubre	Hospital Universitario 12 de Octubre	Sara González, Raúl Recio,Elias Dahdouh, Fernando Lázaro, Esther Viedma, Natalia Stella, Julio García, Juan Carlos Galán, Rafael Cantón, Mª Dolores Folgueira, Rafael Delgado, Jesús Mingorance
EPI_ISL_428691	hCoV-19/Spain/Madrid_H12_28/2020	Europe / Spain / Madrid	2020-03-21	Hospital Universitario 12 de Octubre	Hospital Universitario 12 de Octubre	Sara González, Raúl Recio,Elias Dahdouh, Fernando Lázaro, Esther Viedma, Natalia Stella, Julio García, Juan Carlos Galán, Rafael Cantón, Mª Dolores Folgueira, Rafael Delgado, Jesús Mingorance
EPI_ISL_428714	hCoV-19/Turkey/HSGM-5602/2020	Europe / Turkey / Kastamonu	2020-03-18	Ministry of Health Turkey	Ministry of Health Turkey	Fatma Bayrakdar,Ayşe Başak Altaş,Yasemin Coşgun,Gülay Korukluoğlu,Selçuk Kılıç
EPI_ISL_428716	hCoV-19/Turkey/HSGM-5711/2020	Europe / Turkey / Ankara	2020-03-18	Ministry of Health Turkey	Ministry of Health Turkey	Fatma Bayrakdar,Ayşe Başak Altaş,Yasemin Coşgun,Gülay Korukluoğlu,Selçuk Kılıç
EPI_ISL_428719	hCoV-19/Turkey/HSGM-7718/2020	Europe / Turkey / Siirt	2020-03-21	Ministry of Health Turkey	Ministry of Health Turkey	Fatma Bayrakdar,Ayşe Başak Altaş,Yasemin Coşgun,Gülay Korukluoğlu,Selçuk Kılıç
EPI_ISL_428822	hCoV-19/Singapore/43/2020	Asia / Singapore	2020-02-16	National Public Health Laboratory, National Centre for Infectious Diseases	National Public Health Laboratory, National Centre for Infectious Diseases	Mak TM, Octavia S, Chavatte JM, Cui L, Lin RTP
EPI_ISL_428827	hCoV-19/Singapore/48/2020	Asia / Singapore	2020-03-17	National Public Health Laboratory, National Centre for Infectious Diseases	National Public Health Laboratory, National Centre for Infectious Diseases	Mak TM, Octavia S, Chavatte JM, Cui L, Lin RTP
EPI_ISL_428828	hCoV-19/Singapore/49/2020	Asia / Singapore	2020-03-08	National Public Health Laboratory, National Centre for Infectious Diseases	National Public Health Laboratory, National Centre for Infectious Diseases	Mak TM, Octavia S, Chavatte JM, Cui L, Lin RTP
EPI_ISL_428830	hCoV-19/Singapore/51/2020	Asia / Singapore	2020-02-27	National Public Health Laboratory, National Centre for Infectious Diseases	National Public Health Laboratory, National Centre for Infectious Diseases	Mak TM, Octavia S, Chavatte JM, Cui L, Lin RTP
EPI_ISL_428836	hCoV-19/Singapore/57/2020	Asia / Singapore	2020-04-08	National Public Health Laboratory, National Centre for Infectious Diseases	National Public Health Laboratory, National Centre for Infectious Diseases	Mak TM, Octavia S, Chavatte JM, Cui L, Lin RTP
EPI_ISL_428839	hCoV-19/Singapore/60/2020	Asia / Singapore	2020-04-08	National Public Health Laboratory, National Centre for Infectious Diseases	National Public Health Laboratory, National Centre for Infectious Diseases	Mak TM, Octavia S, Chavatte JM, Cui L, Lin RTP
EPI_ISL_428844	hCoV-19/Singapore/65/2020	Asia / Singapore	2020-04-08	National Public Health Laboratory, National Centre for Infectious Diseases	National Public Health Laboratory, National Centre for Infectious Diseases	Mak TM, Octavia S, Chavatte JM, Cui L, Lin RTP
EPI_ISL_428845	hCoV-19/Singapore/66/2020	Asia / Singapore	2020-04-08	National Public Health Laboratory, National Centre for Infectious Diseases	National Public Health Laboratory, National Centre for Infectious Diseases	Mak TM, Octavia S, Chavatte JM, Cui L, Lin RTP
EPI_ISL_428851	hCoV-19/Russia/Moscow-25I/2020	Europe / Russia / Moscow	2020-04-02	FSBSI "Chumakov Federal Scientific Center for Research and Development of Immune-and-Biological Products of Russian Academy of Sciences"	FSBSI "Chumakov Federal Scientific Center for Research and Development of Immune-and-Biological Products of Russian Academy of Sciences" & NRC "Kurchatov institute"	Liubov Kozlovskaya, Anastasia Piniaeva, Georgy Ignatyev, Anna Shishova, Aydar Ishmukhametov, Mikhail Rychev, Egor Prokhorchuk, Denis Protsenko, Anastasia Berestovskaya
EPI_ISL_428853	hCoV-19/Italy/FVG-ICGEB_S14/2020	Europe / Italy / Friuli Venezia Giulia	2020-03-30	Laboratory of Molecular Virology International Center for Genetic Engineering and Biotechnology (ICGEB)	ARGO Open Lab Platform for Genome Sequencing	Licastro D, Rajasekharan S, Dal Monego S, Segat L, D'Agaro P, Marcello A
EPI_ISL_428854	hCoV-19/Italy/FVG-ICGEB_S18/2020	Europe / Italy / Friuli Venezia Giulia	2020-03-30	Laboratory of Molecular Virology International Center for Genetic Engineering and Biotechnology (ICGEB)	ARGO Open Lab Platform for Genome sequencing	Licastro D, Rajasekharan S, Dal Monego S, Segat L, D'Agaro P, Marcello A
EPI_ISL_428855	hCoV-19/Gambia/GC19-015/2020	Africa / Gambia / West Coast Region	2020-03-17	MRCG at LSHTM Geomics lab	MRCG at LSHTM Genomics lab	Sesay et al
EPI_ISL_428856	hCoV-19/Gambia/GC19-026/2020	Africa / Gambia / West Coast Region	2020-03-21	MRCG at LSHTM Genomics Lab	MRCG at LSHTM Genomics lab	Sesay et al
EPI_ISL_428857	hCoV-19/Gambia/GC19-029/2020	Africa / Gambia / West Coast Region	2020-04-20	MRCG at LSHTM Genomics lab	MRCG at LSHTM Genomics lab	Sesay et al
EPI_ISL_428872	hCoV-19/Russia/Moscow-71605/2020	Europe / Russia / Moscow Region	2020-03-19	State Research Center of Virology and Biotechnology VECTOR, Department of Collection of Microorganisms	State Research Center of Virology and Biotechnology VECTOR, Department of Collection of Microorganisms	Sergey A. Bodnev, Oleg V. Pyankov, Tatyana V. Tregubchak, Alexander N. Shvalov, Elena V. Gavrilova, Rinat A. Maksyutov
EPI_ISL_428875	hCoV-19/Russia/Moscow-67117/2020	Europe / Russia / Moscow	2020-03-16	State Research Center of Virology and Biotechnology VECTOR, Department of Collection of Microorganisms	State Research Center of Virology and Biotechnology VECTOR, Department of Collection of Microorganisms	Sergey A. Bodnev, Oleg V. Pyankov, Tatyana V. Tregubchak, Alexander N. Shvalov, Elena V. Gavrilova, Rinat A. Maksyutov
EPI_ISL_428881	hCoV-19/Russia/Moscow-67142/2020	Europe / Russia / Moscow	2020-03-16	State Research Center of Virology and Biotechnology VECTOR, Department of Collection of Microorganisms	State Research Center of Virology and Biotechnology VECTOR, Department of Collection of Microorganisms	Sergey A. Bodnev, Oleg V. Pyankov, Tatyana V. Tregubchak, Alexander N. Shvalov, Elena V. Gavrilova, Rinat A. Maksyutov
EPI_ISL_428882	hCoV-19/Russia/Moscow-67609/2020	Europe / Russia / Moscow	2020-03-16	State Research Center of Virology and Biotechnology VECTOR, Department of Collection of Microorganisms	State Research Center of Virology and Biotechnology VECTOR, Department of Collection of Microorganisms	Oleg V. Pyankov, Sergey A. Bodnev, Tatyana V. Tregubchak, Alexander N. Shvalov, Elena V. Gavrilova, Rinat A. Maksyutov
EPI_ISL_428885	hCoV-19/Russia/Samara-73406/2020	Europe / Russia / Samara Region	2020-03-20	State Research Center of Virology and Biotechnology VECTOR, Department of Collection of Microorganisms	State Research Center of Virology and Biotechnology VECTOR, Department of Collection of Microorganisms	Oleg V. Pyankov, Sergey A. Bodnev, Tatyana V. Tregubchak, Alexander N. Shvalov, Elena V. Gavrilova, Rinat A. Maksyutov
EPI_ISL_428886	hCoV-19/Russia/Samara-73403/2020	Europe / Russia / Samara Region	2020-03-20	State Research Center of Virology and Biotechnology VECTOR, Department of Collection of Microorganisms	State Research Center of Virology and Biotechnology VECTOR, Department of Collection of Microorganisms	Oleg V. Pyankov, Sergey A. Bodnev, Tatyana V. Tregubchak, Alexander N. Shvalov, Elena V. Gavrilova, Rinat A. Maksyutov
EPI_ISL_428888	hCoV-19/Russia/Yakutia-73703/2020	Europe / Russia / Republic of Sakha (Yakutia)	2020-03-20	State Research Center of Virology and Biotechnology VECTOR, Department of Collection of Microorganisms	State Research Center of Virology and Biotechnology VECTOR, Department of Collection of Microorganisms	Oleg V. Pyankov, Sergey A. Bodnev, Tatyana V. Tregubchak, Alexander N. Shvalov, Elena V. Gavrilova, Rinat A. Maksyutov
EPI_ISL_428896	hCoV-19/Russia/Vector_84801/2020	Europe / Russia / Republic of Sakha (Yakutia)	2020-03-27	State Research Center of Virology and Biotechnology VECTOR, Department of Collection of Microorganisms	State Research Center of Virology and Biotechnology VECTOR, Department of Collection of Microorganisms	Sergey A. Bodnev, Oleg V. Pyankov, Tatyana V. Tregubchak, Alexander N. Shvalov, Elena V. Gavrilova, Rinat A. Maksyutov
EPI_ISL_428908	hCoV-19/Russia/Pskov-83602/2020	Europe / Russia / Pskov Region	2020-03-25	State Research Center of Virology and Biotechnology VECTOR, Department of Collection of Microorganisms	State Research Center of Virology and Biotechnology VECTOR, Department of Collection of Microorganisms	Oleg V. Pyankov, Sergey A. Bodnev, Tatyana V. Tregubchak, Alexander N. Shvalov, Elena V. Gavrilova, Rinat A. Maksyutov
EPI_ISL_428910	hCoV-19/Russia/Khabarovsk-88201/2020	Europe / Russia / Khabarovsk Region	2020-03-31	State Research Center of Virology and Biotechnology VECTOR, Department of Collection of Microorganisms	State Research Center of Virology and Biotechnology VECTOR, Department of Collection of Microorganisms	Oleg V. Pyankov, Sergey A. Bodnev, Tatyana V. Tregubchak, Alexander N. Shvalov, Elena V. Gavrilova, Rinat A. Maksyutov
EPI_ISL_428927	hCoV-19/Poland/PL_P4/2020	Europe / Poland / Malopolskie	2020-03-28	ViroGenetics - BSL3 Laboratory of Virology; Human Genome Variation Research Group & Genomics Centre MCB; Bioinformatics Research Group; Wojewódzka Stacja Sanitarno-Epidemiologiczna w Krakowie	ViroGenetics - BSL3 Laboratory of Virology; Human Genome Variation Research Group & Genomics Centre MCB; Bioinformatics Research Group	Wojciech Branicki, Ewelina Pośpiech, Michał Kowalski, Agnieszka Starowicz, Adrianna Klajmon, Aleksandra Pisarek, Danuta Piniewska-Róg, Kamila Marszałek, Tomasz Gromowski, Katarzyna Kopera, Katarzyna Dudek, Inga Drebot, Katarzyna Guła, Magda Pachota, Aleksandra Synowiec, Marek Sanak, Jarosław Foremny, Paweł P Łabaj, Krzysztof Pyrć
EPI_ISL_428928	hCoV-19/Poland/PL_P5/2020	Europe / Poland / Malopolskie	2020-03-30	ViroGenetics - BSL3 Laboratory of Virology; Human Genome Variation Research Group & Genomics Centre MCB; Bioinformatics Research Group; Wojewódzka Stacja Sanitarno-Epidemiologiczna w Krakowie	ViroGenetics - BSL3 Laboratory of Virology; Human Genome Variation Research Group & Genomics Centre MCB; Bioinformatics Research Group	Wojciech Branicki, Ewelina Pośpiech, Michał Kowalski, Agnieszka Starowicz, Adrianna Klajmon, Aleksandra Pisarek, Danuta Piniewska-Róg, Kamila Marszałek, Tomasz Gromowski, Katarzyna Kopera, Katarzyna Dudek, Inga Drebot, Katarzyna Guła, Magda Pachota, Aleksandra Synowiec, Marek Sanak, Jarosław Foremny, Paweł P Łabaj, Krzysztof Pyrć
EPI_ISL_428929	hCoV-19/Poland/PL_P6/2020	Europe / Poland / Malopolskie	2020-03-29	ViroGenetics - BSL3 Laboratory of Virology; Human Genome Variation Research Group & Genomics Centre MCB; Bioinformatics Research Group; Wojewódzka Stacja Sanitarno-Epidemiologiczna w Krakowie	ViroGenetics - BSL3 Laboratory of Virology; Human Genome Variation Research Group & Genomics Centre MCB; Bioinformatics Research Group	Wojciech Branicki, Ewelina Pośpiech, Michał Kowalski, Agnieszka Starowicz, Adrianna Klajmon, Aleksandra Pisarek, Danuta Piniewska-Róg, Kamila Marszałek, Tomasz Gromowski, Katarzyna Kopera, Katarzyna Dudek, Inga Drebot, Katarzyna Guła, Magda Pachota, Aleksandra Synowiec, Marek Sanak, Jarosław Foremny, Paweł P Łabaj, Krzysztof Pyrć
EPI_ISL_428931	hCoV-19/Poland/PL_P8/2020	Europe / Poland / Malopolskie	2020-03-28	ViroGenetics - BSL3 Laboratory of Virology; Human Genome Variation Research Group & Genomics Centre MCB; Bioinformatics Research Group; Wojewódzka Stacja Sanitarno-Epidemiologiczna w Krakowie	ViroGenetics - BSL3 Laboratory of Virology; Human Genome Variation Research Group & Genomics Centre MCB; Bioinformatics Research Group	Wojciech Branicki, Ewelina Pośpiech, Michał Kowalski, Agnieszka Starowicz, Adrianna Klajmon, Aleksandra Pisarek, Danuta Piniewska-Róg, Kamila Marszałek, Tomasz Gromowski, Katarzyna Kopera, Katarzyna Dudek, Inga Drebot, Katarzyna Guła, Magda Pachota, Aleksandra Synowiec, Marek Sanak, Jarosław Foremny, Paweł P Łabaj, Krzysztof Pyrć
EPI_ISL_428932	hCoV-19/Poland/PL_P9/2020	Europe / Poland / Malopolskie	2020-03-28	ViroGenetics - BSL3 Laboratory of Virology; Human Genome Variation Research Group & Genomics Centre MCB; Bioinformatics Research Group; Wojewódzka Stacja Sanitarno-Epidemiologiczna w Krakowie	ViroGenetics - BSL3 Laboratory of Virology; Human Genome Variation Research Group & Genomics Centre MCB; Bioinformatics Research Group	Wojciech Branicki, Ewelina Pośpiech, Michał Kowalski, Agnieszka Starowicz, Adrianna Klajmon, Aleksandra Pisarek, Danuta Piniewska-Róg, Kamila Marszałek, Tomasz Gromowski, Katarzyna Kopera, Katarzyna Dudek, Inga Drebot, Katarzyna Guła, Magda Pachota, Aleksandra Synowiec, Marek Sanak, Jarosław Foremny, Paweł P Łabaj, Krzysztof Pyrć
EPI_ISL_428939	hCoV-19/Luxembourg/LNS3259987/2020	Europe / Luxembourg	2020-04-01	Laboratoire National de Sante, Microbiology, Virology	Laboratoire National de Sante, Microbiology, Epidemiology and Microbial Genomics	Anke Wienecke-Baldacchino, Ardashel Latsuzbaia, Jessica Tapp, Catherine Ragimbeau, Guillaume Fournier, Tamir Abdelrahman, Trung Nguyen Nguyen, Joel Mossong
EPI_ISL_429091	hCoV-19/Guangzhou/GZMU0041/2020	Asia / China / Guangzhou	2020-02-08	The First Affiliated Hospital of Guangzhou Medical University	BGI-shenzhen & The First Affiliated Hospital of Guangzhou Medical University	Yanqun Wang, Daxi Wang, Lu Zhang, Wanying Sun, Zhaoyong Zhang et al.
EPI_ISL_429115	hCoV-19/Sweden/20-08142/2020	Europe / Sweden / Halland	2020-03-11	Klinisk mikrobiologi och vardhygien Halmstad	The Public Health Agency of Sweden	Arne Kotz, Olov Svartstrom, Maria Lind Karlberg, Anna-Malin Linde, Oskar Karlsson Lindsjo, Anna Risberg, Shaman Muradrasoli, Karin Tegmark-Wisell
EPI_ISL_429116	hCoV-19/Sweden/20-08143/2020	Europe / Sweden / Halland	2020-03-15	Klinisk mikrobiologi och vardhygien Halmstad	The Public Health Agency of Sweden	Arne Kotz, Olov Svartstrom, Maria Lind Karlberg, Anna-Malin Linde, Oskar Karlsson Lindsjo, Anna Risberg, Shaman Muradrasoli, Karin Tegmark-Wisell
EPI_ISL_429135	hCoV-19/Sweden/20-08719/2020	Europe / Sweden / Norrbotten	2020-04-02	Laboratoriemedicin	The Public Health Agency of Sweden	Olov Svartstrom, Maria Lind Karlberg, Anna-Malin Linde, Oskar Karlsson Lindsjo, Anna Risberg, Shaman Muradrasoli, Karin Tegmark-Wisell
EPI_ISL_429138	hCoV-19/Sweden/20-50087/2020	Europe / Sweden / Varmland	2020-03-05	Klinisk mikrobiologi Orebro	The Public Health Agency of Sweden	Martin Sundqvist, Olov Svartstrom, Maria Lind Karlberg, Anna-Malin Linde, Oskar Karlsson Lindsjo, Anna Risberg, Shaman Muradrasoli, Karin Tegmark-Wisell
EPI_ISL_429140	hCoV-19/Sweden/20-50125/2020	Europe / Sweden / Varmland	2020-03-06	Klinisk mikrobiologi Orebro	The Public Health Agency of Sweden	Martin Sundqvist, Olov Svartstrom, Maria Lind Karlberg, Anna-Malin Linde, Oskar Karlsson Lindsjo, Anna Risberg, Shaman Muradrasoli, Karin Tegmark-Wisell
EPI_ISL_429172	hCoV-19/Thailand/Bangkok-0036/2020	Asia / Thailand / Bangkok	2020-03-21	Ramathibodi Hospital	COVID-19 Network Investigations (CONI) Alliance	Elizabeth Batty, Wasun Chantratita, Thanat Chookajorn, Stefan Fernandez, Angkana Huang, Poramate Jiaranai, Anthony R. Jones, Khajohn Joonsalak, Chonticha Klungtong, Theerarat Kochakarn, Namfon Kotanan, Krittikorn Kumpornsin, Wudtichai Manasatienkij, Bhakbhoom Panthan, Ekawat Pasomsub, Kingkan Rakmanee, Insee Sensorn, Janjira Thaipadungpanit, Arporn Wangwiwatsin,Treewat Watthanachockchai
EPI_ISL_429203	hCoV-19/Switzerland/GE1736/2020	Europe / Switzerland	2020-03-21	University Hospitals of Geneva Laboratory of Virology	University Hospitals of Geneva Laboratory of Virology	Laubscher F.
EPI_ISL_429204	hCoV-19/Switzerland/GE7617/2020	Europe / Switzerland	2020-04-03	University Hospitals of Geneva Laboratory of Virology	University Hospitals of Geneva Laboratory of Virology	Laubscher F.
EPI_ISL_429206	hCoV-19/Switzerland/GE5007/2020	Europe / Switzerland	2020-04-07	University Hospitals of Geneva Laboratory of Virology	University Hospitals of Geneva Laboratory of Virology	Laubscher F.
EPI_ISL_429207	hCoV-19/Switzerland/GE1184/2020	Europe / Switzerland	2020-04-03	University Hospitals of Geneva Laboratory of Virology	University Hospitals of Geneva Laboratory of Virology	Laubscher F.
EPI_ISL_429208	hCoV-19/Switzerland/GE2164/2020	Europe / Switzerland	2020-03-17	University Hospitals of Geneva Laboratory of Virology	University Hospitals of Geneva Laboratory of Virology	Laubscher F.
EPI_ISL_429212	hCoV-19/Switzerland/GE0056/2020	Europe / Switzerland	2020-03-24	University Hospitals of Geneva Laboratory of Virology	University Hospitals of Geneva Laboratory of Virology	Laubscher F.
EPI_ISL_429213	hCoV-19/Switzerland/GE8086/2020	Europe / Switzerland	2020-03-16	University Hospitals of Geneva Laboratory of Virology	University Hospitals of Geneva Laboratory of Virology	Laubscher F.
EPI_ISL_429217	hCoV-19/Switzerland/GE6414/2020	Europe / Switzerland	2020-04-06	University Hospitals of Geneva Laboratory of Virology	University Hospitals of Geneva Laboratory of Virology	Laubscher F.
EPI_ISL_429218	hCoV-19/Switzerland/GE0304/2020	Europe / Switzerland	2020-04-02	University Hospitals of Geneva Laboratory of Virology	University Hospitals of Geneva Laboratory of Virology	Laubscher F.
EPI_ISL_429219	hCoV-19/Switzerland/GE2453/2020	Europe / Switzerland	2020-04-03	University Hospitals of Geneva Laboratory of Virology	University Hospitals of Geneva Laboratory of Virology	Laubscher F.
EPI_ISL_429220	hCoV-19/Switzerland/GE6065/2020	Europe / Switzerland	2020-04-06	University Hospitals of Geneva Laboratory of Virology	University Hospitals of Geneva Laboratory of Virology	Laubscher F.
EPI_ISL_429221	hCoV-19/Switzerland/GE6099/2020	Europe / Switzerland	2020-04-06	University Hospitals of Geneva Laboratory of Virology	University Hospitals of Geneva Laboratory of Virology	Laubscher F.
EPI_ISL_429222	hCoV-19/Switzerland/GE3655/2020	Europe / Switzerland	2020-04-07	University Hospitals of Geneva Laboratory of Virology	University Hospitals of Geneva Laboratory of Virology	Laubscher F.
EPI_ISL_429223	hCoV-19/Switzerland/GE4644/2020	Europe / Switzerland	2020-04-07	University Hospitals of Geneva Laboratory of Virology	University Hospitals of Geneva Laboratory of Virology	Laubscher F.
EPI_ISL_429228	hCoV-19/Italy/TE5674/2020	Europe / Italy / Abruzzo	2020-03-20	Ospedale Civile Giuseppe Mazzini	Istituto Zooprofilattico Sperimentale dell'Abruzzo e Molise "G. Caporale"	Lorusso A, Marcacci M, Di Domenico M, Ancora M, Curini V, Mangone I, Rinaldi A, Di Pasquale A, Camma C, Puglia I, Savini G
EPI_ISL_429232	hCoV-19/Italy/TE6572/2020	Europe / Italy / Abruzzo	2020-03-24	Ospedale Civile Giuseppe Mazzini	Istituto Zooprofilattico Sperimentale dell'Abruzzo e Molise "G. Caporale"	Lorusso A, Marcacci M, Di Domenico M, Ancora M, Curini V, Mangone I, Rinaldi A, Di Pasquale A, Camma C, Puglia I, Savini G
EPI_ISL_429239	hCoV-19/Yunnan/0306-466/2020	Asia / China / Yunnan	2020-03-06	Department of Clinical Laboratory, the First People's Hospital of Yunnan Province	Department of Clinical Laboratory, the First People's Hospital of Yunnan Province	Yi Sun,Ziqin Dian,Ya Xu,Guiqian Zhang,Xin Fan,Yu Zhang
EPI_ISL_429257	hCoV-19/Uruguay/UY-10/2020	South America / Uruguay / Montevideo	2020-03-19	Microbial Genomics Laboratory, Institut Pasteur Montevideo	Microbial Genomics Laboratory, Institut Pasteur Montevideo	Cecilia Salazar, Florencia Díaz-Viraqué, Marianoel Pereira, Pilar Moreno, Gonzalo Moratorio, Gregorio Iraola
EPI_ISL_429381	hCoV-19/Denmark/ALAB-SSI167/2020	Europe / Denmark / Unknown	2020-03-09	Department of Virus and Microbiological Special Diagnostics, Statens Serum Institut, Copenhagen, Denmark, Artillerivej 5, 2300 Copenahgen S	Albertsen lab, Department of Chemistry and Bioscience, Aalborg University, Denmark	Rasmus Kirkegaard
EPI_ISL_429384	hCoV-19/Denmark/ALAB-SSI171/2020	Europe / Denmark / Unknown	2020-03-09	Department of Virus and Microbiological Special Diagnostics, Statens Serum Institut, Copenhagen, Denmark, Artillerivej 5, 2300 Copenahgen S	Albertsen lab, Department of Chemistry and Bioscience, Aalborg University, Denmark	Rasmus Kirkegaard
EPI_ISL_429484	hCoV-19/Denmark/ALAB-SSI384/2020	Europe / Denmark / Unknown	2020-03-24	Department of Virus and Microbiological Special Diagnostics, Statens Serum Institut, Copenhagen, Denmark, Artillerivej 5, 2300 Copenahgen S	Albertsen lab, Department of Chemistry and Bioscience, Aalborg University, Denmark	Rasmus Kirkegaard
EPI_ISL_429665	hCoV-19/Brazil/CV2/2020	South America / Brazil / Minas gerais	2020-03-08	Central Public Health Laboratory/Octávio Magalhães Institute (IOM) from the Ezequiel Dias Foundation (FUNED)	Instituto Octávio Magalhães / Fundação Ezequiel Dias (IOM/Funed)	Talita Adelino, Joilson Xavier, Marta Giovanetti, Vagner Fonseca, Marcos Vinícius Silva, Luiz Carlos Junior Alcantara, Marluce Aparecida Assunção Oliveira
EPI_ISL_429666	hCoV-19/Brazil/CV3/2020	South America / Brazil / Minas gerais	2020-03-09	Central Public Health Laboratory/Octávio Magalhães Institute (IOM) from the Ezequiel Dias Foundation (FUNED)	Instituto Octávio Magalhães / Fundação Ezequiel Dias (IOM/Funed)	Talita Adelino, Joilson Xavier, Marta Giovanetti, Vagner Fonseca, Marcos Vinícius Silva, Luiz Carlos Junior Alcantara, Marluce Aparecida Assunção Oliveira
EPI_ISL_429667	hCoV-19/Brazil/CV4/2020	South America / Brazil / Minas gerais	2020-03-09	Central Public Health Laboratory/Octávio Magalhães Institute (IOM) from the Ezequiel Dias Foundation (FUNED)	Instituto Octávio Magalhães / Fundação Ezequiel Dias (IOM/Funed)	Talita Adelino, Joilson Xavier, Marta Giovanetti, Vagner Fonseca, Marcos Vinícius Silva, Luiz Carlos Junior Alcantara, Marluce Aparecida Assunção Oliveira
EPI_ISL_429669	hCoV-19/Brazil/CV6/2020	South America / Brazil / Minas gerais	2020-03-13	Central Public Health Laboratory/Octávio Magalhães Institute (IOM) from the Ezequiel Dias Foundation (FUNED)	Instituto Octávio Magalhães / Fundação Ezequiel Dias (IOM/Funed)	Talita Adelino, Joilson Xavier, Marta Giovanetti, Vagner Fonseca, Marcos Vinícius Silva, Luiz Carlos Junior Alcantara, Marluce Aparecida Assunção Oliveira
EPI_ISL_429671	hCoV-19/Brazil/CV8/2020	South America / Brazil / Minas gerais	2020-03-13	Central Public Health Laboratory/Octávio Magalhães Institute (IOM) from the Ezequiel Dias Foundation (FUNED)	Instituto Octávio Magalhães / Fundação Ezequiel Dias (IOM/Funed)	Talita Adelino, Joilson Xavier, Marta Giovanetti, Vagner Fonseca, Marcos Vinícius Silva, Luiz Carlos Junior Alcantara, Marluce Aparecida Assunção Oliveira
EPI_ISL_429672	hCoV-19/Brazil/CV9/2020	South America / Brazil / Minas gerais	2020-03-13	Central Public Health Laboratory/Octávio Magalhães Institute (IOM) from the Ezequiel Dias Foundation (FUNED)	Instituto Octávio Magalhães / Fundação Ezequiel Dias (IOM/Funed)	Talita Adelino, Joilson Xavier, Marta Giovanetti, Vagner Fonseca, Marcos Vinícius Silva, Luiz Carlos Junior Alcantara, Marluce Aparecida Assunção Oliveira
EPI_ISL_429674	hCoV-19/Brazil/CV12/2020	South America / Brazil / Minas gerais	2020-03-11	Central Public Health Laboratory/Octávio Magalhães Institute (IOM) from the Ezequiel Dias Foundation (FUNED)	Instituto Octávio Magalhães / Fundação Ezequiel Dias (IOM/Funed)	Talita Adelino, Joilson Xavier, Marta Giovanetti, Vagner Fonseca, Marcos Vinícius Silva, Luiz Carlos Junior Alcantara, Marluce Aparecida Assunção Oliveira
EPI_ISL_429675	hCoV-19/Brazil/CV13/2020	South America / Brazil / Minas gerais	2020-03-15	Central Public Health Laboratory/Octávio Magalhães Institute (IOM) from the Ezequiel Dias Foundation (FUNED)	Instituto Octávio Magalhães / Fundação Ezequiel Dias (IOM/Funed)	Talita Adelino, Joilson Xavier, Marta Giovanetti, Vagner Fonseca, Marcos Vinícius Silva, Luiz Carlos Junior Alcantara, Marluce Aparecida Assunção Oliveira
EPI_ISL_429676	hCoV-19/Brazil/CV16/2020	South America / Brazil / Minas gerais	2020-03-16	Central Public Health Laboratory/Octávio Magalhães Institute (IOM) from the Ezequiel Dias Foundation (FUNED)	Instituto Octávio Magalhães / Fundação Ezequiel Dias (IOM/Funed)	Talita Adelino, Joilson Xavier, Marta Giovanetti, Vagner Fonseca, Marcos Vinícius Silva, Luiz Carlos Junior Alcantara, Marluce Aparecida Assunção Oliveira
EPI_ISL_429677	hCoV-19/Brazil/CV17/2020	South America / Brazil / Minas gerais	2020-03-11	Central Public Health Laboratory/Octávio Magalhães Institute (IOM) from the Ezequiel Dias Foundation (FUNED)	Instituto Octávio Magalhães / Fundação Ezequiel Dias (IOM/Funed)	Talita Adelino, Joilson Xavier, Marta Giovanetti, Vagner Fonseca, Marcos Vinícius Silva, Luiz Carlos Junior Alcantara, Marluce Aparecida Assunção Oliveira
EPI_ISL_429679	hCoV-19/Brazil/CV19/2020	South America / Brazil / Minas gerais	2020-03-16	Central Public Health Laboratory/Octávio Magalhães Institute (IOM) from the Ezequiel Dias Foundation (FUNED)	Instituto Octávio Magalhães / Fundação Ezequiel Dias (IOM/Funed)	Talita Adelino, Joilson Xavier, Marta Giovanetti, Vagner Fonseca, Marcos Vinícius Silva, Luiz Carlos Junior Alcantara, Marluce Aparecida Assunção Oliveira
EPI_ISL_429680	hCoV-19/Brazil/CV20/2020	South America / Brazil / Minas gerais	2020-03-16	Central Public Health Laboratory/Octávio Magalhães Institute (IOM) from the Ezequiel Dias Foundation (FUNED)	Instituto Octávio Magalhães / Fundação Ezequiel Dias (IOM/Funed)	Talita Adelino, Joilson Xavier, Marta Giovanetti, Vagner Fonseca, Marcos Vinícius Silva, Luiz Carlos Junior Alcantara, Marluce Aparecida Assunção Oliveira
EPI_ISL_429681	hCoV-19/Brazil/CV21/2020	South America / Brazil / Minas gerais	2020-03-16	Central Public Health Laboratory/Octávio Magalhães Institute (IOM) from the Ezequiel Dias Foundation (FUNED)	Instituto Octávio Magalhães / Fundação Ezequiel Dias (IOM/Funed)	Talita Adelino, Joilson Xavier, Marta Giovanetti, Vagner Fonseca, Marcos Vinícius Silva, Luiz Carlos Junior Alcantara, Marluce Aparecida Assunção Oliveira
EPI_ISL_429686	hCoV-19/Brazil/CV28/2020	South America / Brazil / Minas gerais	2020-03-17	Central Public Health Laboratory/Octávio Magalhães Institute (IOM) from the Ezequiel Dias Foundation (FUNED)	Instituto Octávio Magalhães / Fundação Ezequiel Dias (IOM/Funed)	Talita Adelino, Joilson Xavier, Marta Giovanetti, Vagner Fonseca, Marcos Vinícius Silva, Luiz Carlos Junior Alcantara, Marluce Aparecida Assunção Oliveira
EPI_ISL_429687	hCoV-19/Brazil/CV31/2020	South America / Brazil / Minas gerais	2020-03-17	Central Public Health Laboratory/Octávio Magalhães Institute (IOM) from the Ezequiel Dias Foundation (FUNED)	Instituto Octávio Magalhães / Fundação Ezequiel Dias (IOM/Funed)	Talita Adelino, Joilson Xavier, Marta Giovanetti, Vagner Fonseca, Marcos Vinícius Silva, Luiz Carlos Junior Alcantara, Marluce Aparecida Assunção Oliveira
EPI_ISL_429688	hCoV-19/Brazil/CV32/2020	South America / Brazil / Minas gerais	2020-03-17	Central Public Health Laboratory/Octávio Magalhães Institute (IOM) from the Ezequiel Dias Foundation (FUNED)	Instituto Octávio Magalhães / Fundação Ezequiel Dias (IOM/Funed)	Talita Adelino, Joilson Xavier, Marta Giovanetti, Vagner Fonseca, Marcos Vinícius Silva, Luiz Carlos Junior Alcantara, Marluce Aparecida Assunção Oliveira
EPI_ISL_429689	hCoV-19/Brazil/CV33/2020	South America / Brazil / Minas gerais	2020-03-17	Central Public Health Laboratory/Octávio Magalhães Institute (IOM) from the Ezequiel Dias Foundation (FUNED)	Instituto Octávio Magalhães / Fundação Ezequiel Dias (IOM/Funed)	Talita Adelino, Joilson Xavier, Marta Giovanetti, Vagner Fonseca, Marcos Vinícius Silva, Luiz Carlos Junior Alcantara, Marluce Aparecida Assunção Oliveira
EPI_ISL_429695	hCoV-19/Brazil/CV42/2020	South America / Brazil / Minas gerais	2020-03-20	Central Public Health Laboratory/Octávio Magalhães Institute (IOM) from the Ezequiel Dias Foundation (FUNED)	Instituto Octávio Magalhães / Fundação Ezequiel Dias (IOM/Funed)	Talita Adelino, Joilson Xavier, Marta Giovanetti, Vagner Fonseca, Marcos Vinícius Silva, Luiz Carlos Junior Alcantara, Marluce Aparecida Assunção Oliveira
EPI_ISL_429696	hCoV-19/Brazil/CV43/2020	South America / Brazil / Minas gerais	2020-03-17	Central Public Health Laboratory/Octávio Magalhães Institute (IOM) from the Ezequiel Dias Foundation (FUNED)	Instituto Octávio Magalhães / Fundação Ezequiel Dias (IOM/Funed)	Talita Adelino, Joilson Xavier, Marta Giovanetti, Vagner Fonseca, Marcos Vinícius Silva, Luiz Carlos Junior Alcantara, Marluce Aparecida Assunção Oliveira
EPI_ISL_429701	hCoV-19/Brazil/CV48/2020	South America / Brazil / Minas gerais	2020-03-20	Central Public Health Laboratory/Octávio Magalhães Institute (IOM) from the Ezequiel Dias Foundation (FUNED)	Instituto Octávio Magalhães / Fundação Ezequiel Dias (IOM/Funed)	Talita Adelino, Joilson Xavier, Marta Giovanetti, Vagner Fonseca, Marcos Vinícius Silva, Luiz Carlos Junior Alcantara, Marluce Aparecida Assunção Oliveira
EPI_ISL_429702	hCoV-19/Brazil/CV49/2020	South America / Brazil / Minas gerais	2020-03-22	Central Public Health Laboratory/Octávio Magalhães Institute (IOM) from the Ezequiel Dias Foundation (FUNED)	Instituto Octávio Magalhães / Fundação Ezequiel Dias (IOM/Funed)	Talita Adelino, Joilson Xavier, Marta Giovanetti, Vagner Fonseca, Marcos Vinícius Silva, Luiz Carlos Junior Alcantara, Marluce Aparecida Assunção Oliveira
EPI_ISL_429713	hCoV-19/Luxembourg/LNS9831617/2020	Europe / Luxembourg	2020-04-08	Laboratoire National de Sante, Microbiology, Virology	Laboratoire National de Sante, Microbiology, Epidemiology and Microbial Genomics	Anke Wienecke-Baldacchino, Ardashel Latsuzbaia, Jessica Tapp, Catherine Ragimbeau, Guillaume Fournier, Tamir Abdelrahman, Trung Nguyen Nguyen, Joel Mossong
EPI_ISL_429813	hCoV-19/Canada/NS_31/2020	North America / Canada / Nova Scotia	2020-03-15	Queen Elizabeth II Health Science Centre	National Microbiology Laboratory	Anna Majer, Shari Tyson, Grace Seo, Kristyn Burak, Philip Mabon, Elsie Grudeski, Rhiannon Huzarewich, Russell Mandes, Jennifer Tanner, Natalie Knox, Morag Graham, Gary Van Domselaar, Todd Hatchette, Jason LeBlanc, Nathalie Bastien, Yan Li, Timothy Booth, Matthew Gilmour
EPI_ISL_429861	hCoV-19/Turkey/HSGM-8968/2020	Europe / Turkey / Ankara	2020-03-22	Ministry of Health Turkey	Ministry of Health Turkey	Fatma Bayrakdar,Ayşe Başak Altaş,Yasemin Coşgun,Gülay Korukluoğlu,Selçuk Kılıç
EPI_ISL_429866	hCoV-19/Turkey/HSGM-4236/2020	Europe / Turkey / Afyon	2020-03-16	Ministry of Health Turkey	Ministry of Health Turkey	Fatma Bayrakdar,Ayşe Başak Altaş,Yasemin Coşgun,Gülay Korukluoğlu,Selçuk Kılıç
EPI_ISL_429867	hCoV-19/Turkey/HSGM-4505/2020	Europe / Turkey / Balikesir	2020-03-17	Ministry of Health Turkey	Ministry of Health Turkey	Fatma Bayrakdar,Ayşe Başak Altaş,Yasemin Coşgun,Gülay Korukluoğlu,Selçuk Kılıç
EPI_ISL_429869	hCoV-19/Turkey/HSGM-4701/2020	Europe / Turkey / Konya	2020-03-17	Ministry of Health Turkey	Ministry of Health Turkey	Fatma Bayrakdar,Ayşe Başak Altaş,Yasemin Coşgun,Gülay Korukluoğlu,Selçuk Kılıç
EPI_ISL_429871	hCoV-19/Turkey/HSGM-10241/2020	Europe / Turkey / Ankara	2020-03-23	Ministry of Health Turkey	Ministry of Health Turkey	Fatma Bayrakdar,Ayşe Başak Altaş,Yasemin Coşgun,Gülay Korukluoğlu,Selçuk Kılıç
EPI_ISL_429968	hCoV-19/France/HF1463/2020	Europe / France / Hauts de France / Compiegne	2020-02-21	Centre Hospitalier Compiègne Laboratoire de Biologie	National Reference Center for Viruses of Respiratory Infections, Institut Pasteur, Paris	Mélanie Albert, Marion Barbet, Sylvie Behillil, Méline Bizard, Angela Brisebarre, Flora Donati, Fabiana Gambaro, Etienne Simon-Lorière, Vincent Enouf, Maud Vanpeene, Sylvie van der Werf, Raulin Olivia
EPI_ISL_429992	hCoV-19/Jordan/SR-032/2020	Asia / Jordan / Amman	2020-03-22	Biolab Diagnostic Laboratories	Andersen lab at Scripps Research	Issa Abu-Dayyeh, Ahmad Tibi, Lama Hussein, Lina Mohammad, Zein Naber, Amid Abdelnour with SEARCH Alliance San Diego
EPI_ISL_429995	hCoV-19/Jordan/SR-035/2020	Asia / Jordan / Amman	2020-03-30	Biolab Diagnostic Laboratories	Andersen lab at Scripps Research	Issa Abu-Dayyeh, Ahmad Tibi, Lama Hussein, Lina Mohammad, Zein Naber, Amid Abdelnour with SEARCH Alliance San Diego
EPI_ISL_429997	hCoV-19/Jordan/SR-037/2020	Asia / Jordan / Amman	2020-03-16	Biolab Diagnostic Laboratories	Andersen lab at Scripps Research	Issa Abu-Dayyeh, Ahmad Tibi, Lama Hussein, Lina Mohammad, Zein Naber, Amid Abdelnour with SEARCH Alliance San Diego
EPI_ISL_429998	hCoV-19/Jordan/SR-039/2020	Asia / Jordan / Amman	2020-03-28	Biolab Diagnostic Laboratories	Andersen lab at Scripps Research	Issa Abu-Dayyeh, Ahmad Tibi, Lama Hussein, Lina Mohammad, Zein Naber, Amid Abdelnour with SEARCH Alliance San Diego
EPI_ISL_429999	hCoV-19/Jordan/SR-041/2020	Asia / Jordan / Amman	2020-03-17	Biolab Diagnostic Laboratories	Andersen lab at Scripps Research	Issa Abu-Dayyeh, Ahmad Tibi, Lama Hussein, Lina Mohammad, Zein Naber, Amid Abdelnour with SEARCH Alliance San Diego
EPI_ISL_430000	hCoV-19/Jordan/SR-042/2020	Asia / Jordan / Amman	2020-03-30	Biolab Diagnostic Laboratories	Andersen lab at Scripps Research	Issa Abu-Dayyeh, Ahmad Tibi, Lama Hussein, Lina Mohammad, Zein Naber, Amid Abdelnour with SEARCH Alliance San Diego
EPI_ISL_430001	hCoV-19/Jordan/SR-043/2020	Asia / Jordan / Amman	2020-03-17	Biolab Diagnostic Laboratories	Andersen lab at Scripps Research	Issa Abu-Dayyeh, Ahmad Tibi, Lama Hussein, Lina Mohammad, Zein Naber, Amid Abdelnour with SEARCH Alliance San Diego
EPI_ISL_430003	hCoV-19/Jordan/SR-045/2020	Asia / Jordan / Amman	2020-03-16	Biolab Diagnostic Laboratories	Andersen lab at Scripps Research	Issa Abu-Dayyeh, Ahmad Tibi, Lama Hussein, Lina Mohammad, Zein Naber, Amid Abdelnour with SEARCH Alliance San Diego
EPI_ISL_430006	hCoV-19/Jordan/SR-048/2020	Asia / Jordan / Amman	2020-03-23	Biolab Diagnostic Laboratories	Andersen lab at Scripps Research	Issa Abu-Dayyeh, Ahmad Tibi, Lama Hussein, Lina Mohammad, Zein Naber, Amid Abdelnour with SEARCH Alliance San Diego
EPI_ISL_430008	hCoV-19/Jordan/SR-051/2020	Asia / Jordan / Amman	2020-04-04	Biolab Diagnostic Laboratories	Andersen lab at Scripps Research	Issa Abu-Dayyeh, Ahmad Tibi, Lama Hussein, Lina Mohammad, Zein Naber, Amid Abdelnour with SEARCH Alliance San Diego
EPI_ISL_430011	hCoV-19/Jordan/SR-053/2020	Asia / Jordan / Amman	2020-03-19	Biolab Diagnostic Laboratories	Andersen lab at Scripps Research	Issa Abu-Dayyeh, Ahmad Tibi, Lama Hussein, Lina Mohammad, Zein Naber, Amid Abdelnour with SEARCH Alliance San Diego
EPI_ISL_430013	hCoV-19/Jordan/SR-055/2020	Asia / Jordan / Amman	2020-04-02	Biolab Diagnostic Laboratories	Andersen lab at Scripps Research	Issa Abu-Dayyeh, Ahmad Tibi, Lama Hussein, Lina Mohammad, Zein Naber, Amid Abdelnour with SEARCH Alliance San Diego
EPI_ISL_430014	hCoV-19/Jordan/SR-056/2020	Asia / Jordan / Amman	2020-03-17	Biolab Diagnostic Laboratories	Andersen lab at Scripps Research	Issa Abu-Dayyeh, Ahmad Tibi, Lama Hussein, Lina Mohammad, Zein Naber, Amid Abdelnour with SEARCH Alliance San Diego
EPI_ISL_430018	hCoV-19/Hong Kong/HKSH0003/2020	Asia / Hong Kong	2020-03-14	Molecular Pathology Division, Department of Pathology, Hong Kong Sanatorium & Hospital	Molecular Pathology Division, Department of Pathology, Hong Kong Sanatorium & Hospital	Chun Hang AU, Wai Sing CHAN, Ho Yin LAM, Dona N. HO, Simon Y.M. LAM, Jonpaul S.T. ZEE, Tsun Leung CHAN, Edmond S.K. MA
EPI_ISL_430063	hCoV-19/Hong Kong/HKSH0004/2020	Asia / Hong Kong	2020-03-14	Molecular Pathology Division, Department of Pathology, Hong Kong Sanatorium & Hospital	Molecular Pathology Division, Department of Pathology, Hong Kong Sanatorium & Hospital	Chun Hang AU, Wai Sing CHAN, Ho Yin LAM, Dona N. HO, Simon Y.M. LAM, Jonpaul S.T. ZEE, Tsun Leung CHAN, Edmond S.K. MA
EPI_ISL_430076	hCoV-19/Russia/StPetersburg-RII4969S/2020	Europe / Russia / St.Petersburg	2020-04-10	WHO National Influenza Centre Russian Federation	WHO National Influenza Centre Russian Federation	Andrey Komissarov, Artem Fadeev, Mariia Sergeeva, Anna Ivanova, Daria Danilenko
EPI_ISL_430081	hCoV-19/Russia/StPetersburg-RII4984S/2020	Europe / Russia / St.Petersburg	2020-04-10	WHO National Influenza Centre Russian Federation	WHO National Influenza Centre Russian Federation	Andrey Komissarov, Artem Fadeev, Mariia Sergeeva, Anna Ivanova, Daria Danilenko
EPI_ISL_430084	hCoV-19/Russia/StPetersburg-RII5017V/2020	Europe / Russia / St.Petersburg	2020-04-09	WHO National Influenza Centre Russian Federation	WHO National Influenza Centre Russian Federation	Andrey Komissarov, Artem Fadeev, Mariia Sergeeva, Anna Ivanova, Daria Danilenko
EPI_ISL_430085	hCoV-19/Russia/StPetersburg-RII5029S/2020	Europe / Russia / St.Petersburg	2020-04-10	WHO National Influenza Centre Russian Federation	WHO National Influenza Centre Russian Federation	Andrey Komissarov, Artem Fadeev, Mariia Sergeeva, Anna Ivanova, Daria Danilenko
EPI_ISL_430088	hCoV-19/Russia/StPetersburg-RII5169S/2020	Europe / Russia / St.Petersburg	2020-04-09	WHO National Influenza Centre Russian Federation	WHO National Influenza Centre Russian Federation	Andrey Komissarov, Artem Fadeev, Mariia Sergeeva, Anna Ivanova, Daria Danilenko
EPI_ISL_430096	hCoV-19/Russia/StPetersburg-RII5643S/2020	Europe / Russia / St.Petersburg	2020-04-14	WHO National Influenza Centre Russian Federation	WHO National Influenza Centre Russian Federation	Andrey Komissarov, Artem Fadeev, Mariia Sergeeva, Anna Ivanova, Daria Danilenko
EPI_ISL_430099	hCoV-19/Russia/StPetersburg-RII5942S/2020	Europe / Russia / St.Petersburg	2020-04-13	WHO National Influenza Centre Russian Federation	WHO National Influenza Centre Russian Federation	Andrey Komissarov, Artem Fadeev, Mariia Sergeeva, Anna Ivanova, Daria Danilenko
EPI_ISL_430101	hCoV-19/Russia/StPetersburg-RII6031S/2020	Europe / Russia / St.Petersburg	2020-04-14	WHO National Influenza Centre Russian Federation	WHO National Influenza Centre Russian Federation	Andrey Komissarov, Artem Fadeev, Mariia Sergeeva, Anna Ivanova, Daria Danilenko
EPI_ISL_430102	hCoV-19/Russia/StPetersburg-RII6039S/2020	Europe / Russia / St.Petersburg	2020-04-14	WHO National Influenza Centre Russian Federation	WHO National Influenza Centre Russian Federation	Andrey Komissarov, Artem Fadeev, Mariia Sergeeva, Anna Ivanova, Daria Danilenko
EPI_ISL_430273	hCoV-19/USA/WA-S235/2020	North America / USA / Washington / King County	2020-02-29	Washington State Department of Health	Seattle Flu Study	Chu et al
EPI_ISL_430297	hCoV-19/South Africa/R02827/2020	Africa / South Africa / GP	2020-03-06	National Institute for Communicable Diseases of the National Health Laboratory Service	National Institute for Communicable Diseases of the National Health Laboratory Service	Allam M, Kwenda S, van Heusden P, Khumalo Z, Mohale T, Subramoney K, von Gottberg, A, Ismail A, Bhiman JN
EPI_ISL_430417	hCoV-19/USA/NY-NYUMC390/2020	North America / USA / New York / Nassau County	2020-04-13	NYU Langone Health	Departments of Pathology and Medicine, New York University School of Medicine	Maria Aguero-Rosenfeld, Brendan Belovarac, Margaret Black, Ludovic Boytard, John Cadley, Paolo Cotzia, John Chen, Dacia Dimartino, Xiaojun Feng, Tatyana Gindin, Emily Guzman, Adriana Heguy, Megan Hogan, Emily Huang, George Jour, Lawrence H. Lin, Raven Luther, Andrew Lytle, Christian Marier, Matthew T. Maurano, Mark J. Mulligan, Peter Meyn, Raquel Ordonez Ciriza, Iman Osman, Jared Pinnell, Vanessa…
EPI_ISL_430439	hCoV-19/Malaysia/IMR_WC1177/2020	Asia / Malaysia	2020-03-05	Institute for Medical Research, Infectious Disease Research Centre, National Institutes of Health, Ministry of Health Malaysia	Institute for Medical Research Infectious Disease Research Centre, National Institutes of Health, Ministry of Health Malaysia	Suppiah.J, Mohd-Zawawi.Z, Kalyanasundram.J, Azizan.M-A, Mat-Sharani.S, Hisham.H-A, Tan.L-P, Abdul-Wahid.M-Z, Mohd-Zain.R, Ahmad.N, Thayan.R
EPI_ISL_430440	hCoV-19/Malaysia/IMR_WC1170/2020	Asia / Malaysia	2020-03-05	Institute for Medical Research, Infectious Disease Research Centre, National Institutes of Health, Ministry of Health Malaysia	Institute for Medical Research, Infectious Disease Research Centre, National Institutes of Health, Ministry of Health Malaysia	Suppiah.J, Mohd-Zawawi.Z, Kalyanasundram.J, Azizan.M-A, Mat-Sharani.S, Hisham.H-A, Tan.L-P, Abdul-Wahid.M-Z, Tengku-Abd-Rashid.T-R, Mohd-Zain.R, Ahmad.N, Thayan.R
EPI_ISL_430441	hCoV-19/Malaysia/IMR_WC1097/2020	Asia / Malaysia	2020-02-29	Institute for Medical Research, Infectious Disease Research Centre, National Institutes of Health, Ministry of Health Malaysia	Institute for Medical Research, Infectious Disease Research Centre, National Institutes of Health, Ministry of Health Malaysia	Suppiah.J, Mohd-Zawawi.Z, Kalyanasundram.J, Azizan.M-A, Mat-Sharani.S, Hisham.H-A, Tan.L-P, Abdul-Wahid.M-Z, Tengku-Rogayah.TAR, Mohd-Zain.R, Ahmad.N, Thayan.R
EPI_ISL_430442	hCoV-19/Malaysia/IMR_WC1098/2020	Asia / Malaysia	2020-02-29	Institute for Medical Research, Infectious Disease Research Centre, National Institutes of Health, Ministry of Health Malaysia	Institute for Medical Research, Infectious Disease Research Centre, National Institutes of Health, Ministry of Health Malaysia	Suppiah.J, Mohd-Zawawi.Z, Kalyanasundram.J, Azizan.M-A, Mat-Sharani.S, Hisham.H-A, Tan.L-P, Abdul-Wahid.M-Z, Tengku-Rogayah.TAR, Mohd-Zain.R, Ahmad.N, Thayan.R
EPI_ISL_430443	hCoV-19/Malaysia/IMR_WC085/2020	Asia / Malaysia	2020-01-28	Institute for Medical Research, Infectious Disease Research Centre, National Institutes of Health, Ministry of Health Malaysia	Institute for Medical Research, Infectious Disease Research Centre, National Institutes of Health, Ministry of Health Malaysia	Suppiah.J, Mohd-Zawawi.Z, Kalyanasundram.J, Azizan.M-A, Mat-Sharani.S, Hisham.H-A, Tan.L-P, Abdul-Wahid.M-Z, Tengku-Rogayah.TAR, Mohd-Zain.R, Ahmad.N, Thayan.R
EPI_ISL_430444	hCoV-19/Malaysia/IMR_WC627/2020	Asia / Malaysia	2020-02-12	Institute for Medical Research, Infectious Disease Research Centre, National Institutes of Health, Ministry of Health Malaysia	Institute for Medical Research, Infectious Disease Research Centre, National Institutes of Health, Ministry of Health Malaysia	Suppiah.J, Mohd-Zawawi.Z, Kalyanasundram.J, Azizan.M-A, Mat-Sharani.S, Hisham.H-A, Tan.L-P, Abdul-Wahid.M-Z, Tengku-Rogayah.TAR, Mohd-Zain.R, Ahmad.N, Thayan.R
EPI_ISL_430456	hCoV-19/Philippines/RITM-03/2020	Asia / Philippines	2020-03-21	Rizal Medical Center	Research Institute for Tropical Medicine	Medado,I.A.P., Bautista,C.T., Onza,O.J.T., Polotan,F.G.M., Brunker, K., Mercado,E.S., Manalo, D.L., Demetria, C.S.
EPI_ISL_430469	hCoV-19/Greece/127_HPI/2020	Europe / Greece / Athens	2020-02-29	Hellenic Pasteur Institute, Public Health Laboratories	Hellenic Pasteur Institute, Public Health Laboratories, Unit of Bioinformatics and Applied Genomics	Vasiliki Pogka, Timokratis Karamitros, Athanasios Kossyvakis, Antonios Kalliaropoulos, Horefti Elina, Evangelidou Maria, Androniki Voulgari-Kokota, Aspasia Kontou, Andreas Mentis
EPI_ISL_430531	hCoV-19/Australia/VIC1024/2020	Oceania / Australia / Victoria	2020-04-02	Victorian Infectious Diseases Reference Laboratory (VIDRL)	Microbiological Diagnostic Unit Public Health Laboratory and Victorian Infectious Diseases Reference Laboratory, The Peter Doherty Institute for Infection and Immunity	Caly L., Seemann T., Sait, M., Schultz M., Druce J., Sherry, N.
EPI_ISL_430546	hCoV-19/Australia/VIC1045/2020	Oceania / Australia / Victoria	2020-04-03	Victorian Infectious Diseases Reference Laboratory (VIDRL)	Microbiological Diagnostic Unit Public Health Laboratory and Victorian Infectious Diseases Reference Laboratory, The Peter Doherty Institute for Infection and Immunity	Caly L., Seemann T., Sait, M., Schultz M., Druce J., Sherry, N.
EPI_ISL_430550	hCoV-19/Australia/VIC1046/2020	Oceania / Australia / Victoria	2020-04-03	Victorian Infectious Diseases Reference Laboratory (VIDRL)	Microbiological Diagnostic Unit Public Health Laboratory and Victorian Infectious Diseases Reference Laboratory, The Peter Doherty Institute for Infection and Immunity	Caly L., Seemann T., Sait, M., Schultz M., Druce J., Sherry, N.
EPI_ISL_430582	hCoV-19/Australia/VIC1092/2020	Oceania / Australia / Victoria	2020-04-07	Victorian Infectious Diseases Reference Laboratory (VIDRL)	Microbiological Diagnostic Unit Public Health Laboratory and Victorian Infectious Diseases Reference Laboratory, The Peter Doherty Institute for Infection and Immunity	Caly L., Seemann T., Sait, M., Schultz M., Druce J., Sherry, N.
EPI_ISL_430594	hCoV-19/Australia/VIC1120/2020	Oceania / Australia / Victoria	2020-04-08	Victorian Infectious Diseases Reference Laboratory (VIDRL)	Microbiological Diagnostic Unit Public Health Laboratory and Victorian Infectious Diseases Reference Laboratory, The Peter Doherty Institute for Infection and Immunity	Caly L., Seemann T., Sait, M., Schultz M., Druce J., Sherry, N.
EPI_ISL_430622	hCoV-19/Australia/VIC1156/2020	Oceania / Australia / Victoria	2020-04-09	Victorian Infectious Diseases Reference Laboratory (VIDRL)	Microbiological Diagnostic Unit Public Health Laboratory and Victorian Infectious Diseases Reference Laboratory, The Peter Doherty Institute for Infection and Immunity	Caly L., Seemann T., Sait, M., Schultz M., Druce J., Sherry, N.
EPI_ISL_430723	hCoV-19/Beijing/BJ416/2020	Asia / China / Beijing	2020-02-01	Chinese PLA Institute for Disease Control and Prevention	Chinese PLA Institute for Disease Control and Prevention	Peng Li，Jinhui Li, Lizhong Li
EPI_ISL_430795	hCoV-19/Argentina/PAIS_A003/2020	South America / Argentina / Ciudad Autonoma de Buenos Aires	2020-03-26	Laboratorio de Virología del Hospital de Niños Dr. Ricardo Gutierrez	Área de Secuenciación del Laboratorio de Virología del Hospital de Niños Dr. Ricardo Gutierrez	Nabaes Jodar, MS; Goya, S; Natale, MI; Lusso, S; Gravis, E; Mistchenko, AS; Valinotto, LE; Viegas, M.
EPI_ISL_430796	hCoV-19/Argentina/PAIS_A004/2020	South America / Argentina / Ciudad Autonoma de Buenos Aires	2020-03-27	Departamento de Biología y genética molecular, IACA Laboratorios.	Área de Secuenciación del Laboratorio de Virología del Hospital de Niños Dr. Ricardo Gutierrez	Nabaes Jodar, MS; Goya, S; Natale, MI; Lusso, S; Tittarelli, E; Suárez, A; Masciovecchio MV; Streitenberger ER; Mistchenko, AS; Valinotto, LE; Viegas, M.
EPI_ISL_430797	hCoV-19/Argentina/PAIS_A005/2020	South America / Argentina / Buenos Aires	2020-03-27	Departamento de Biología y genética molecular, IACA Laboratorios.	Área de Secuenciación del Laboratorio de Virología del Hospital de Niños Dr. Ricardo Gutierrez	Nabaes Jodar, MS; Goya, S; Natale, MI; Lusso, S; Tittarelli, E; Suárez, A; Masciovecchio MV; Streitenberger ER; Mistchenko, AS; Valinotto, LE; Viegas, M.
EPI_ISL_430798	hCoV-19/Argentina/PAIS_A006/2020	South America / Argentina / Buenos Aires	2020-03-28	Departamento de Biología y genética molecular, IACA Laboratorios.	Área de Secuenciación del Laboratorio de Virología del Hospital de Niños Dr. Ricardo Gutierrez	Nabaes Jodar, MS; Goya, S; Natale, MI; Lusso, S; Tittarelli, E; Suárez, A; Masciovecchio MV; Streitenberger ER; Mistchenko, AS; Valinotto, LE; Viegas, M.
EPI_ISL_430799	hCoV-19/Argentina/PAIS_A007/2020	South America / Argentina / Ciudad Autonoma de Buenos Aires	2020-03-30	Laboratorio de Virología del Hospital de Niños Dr. Ricardo Gutierrez	Área de Secuenciación del Laboratorio de Virología del Hospital de Niños Dr. Ricardo Gutierrez	Nabaes Jodar, MS; Goya, S; Natale, MI; Lusso, S; Gravis, E; Mistchenko, AS; Valinotto, LE; Viegas, M.
EPI_ISL_430800	hCoV-19/Argentina/PAIS_A008/2020	South America / Argentina / Ciudad Autonoma de Buenos Aires	2020-03-30	Laboratorio de Virología del Hospital de Niños Dr. Ricardo Gutierrez	Área de Secuenciación del Laboratorio de Virología del Hospital de Niños Dr. Ricardo Gutierrez	Nabaes Jodar, MS; Goya, S; Natale, MI; Lusso, S; Gravis, E; Mistchenko, AS; Valinotto, LE; Viegas, M.
EPI_ISL_430801	hCoV-19/Argentina/PAIS_A009/2020	South America / Argentina / Ciudad Autonoma de Buenos Aires	2020-03-31	Laboratorio de Virología del Hospital de Niños Dr. Ricardo Gutierrez	Área de Secuenciación del Laboratorio de Virología del Hospital de Niños Dr. Ricardo Gutierrez	Nabaes Jodar, MS; Goya, S; Natale, MI; Lusso, S; Gravis, E; Mistchenko, AS; Valinotto, LE; Viegas, M.
EPI_ISL_430802	hCoV-19/Argentina/PAIS_A011/2020	South America / Argentina / Buenos Aires	2020-03-31	Departamento de Biología y genética molecular, IACA Laboratorios.	Área de Secuenciación del Laboratorio de Virología del Hospital de Niños Dr. Ricardo Gutierrez	Nabaes Jodar, MS; Goya, S; Natale, MI; Lusso, S; Tittarelli, E; Suárez, A; Masciovecchio MV; Streitenberger ER; Mistchenko, AS; Valinotto, LE; Viegas, M.
EPI_ISL_430803	hCoV-19/Argentina/PAIS_A012/2020	South America / Argentina / Ciudad Autonoma de Buenos Aires	2020-04-01	Laboratorio de Virología del Hospital de Niños Dr. Ricardo Gutierrez	Área de Secuenciación del Laboratorio de Virología del Hospital de Niños Dr. Ricardo Gutierrez	Nabaes Jodar, MS; Goya, S; Natale, MI; Lusso, S; Gravis, E; Mistchenko, AS; Valinotto, LE; Viegas, M.
EPI_ISL_430804	hCoV-19/Argentina/PAIS_A013/2020	South America / Argentina / Ciudad Autonoma de Buenos Aires	2020-04-01	Laboratorio de Virología del Hospital de Niños Dr. Ricardo Gutierrez	Área de Secuenciación del Laboratorio de Virología del Hospital de Niños Dr. Ricardo Gutierrez	Nabaes Jodar, MS; Goya, S; Natale, MI; Lusso, S; Gravis, E; Mistchenko, AS; Valinotto, LE; Viegas, M.
EPI_ISL_430805	hCoV-19/Argentina/PAIS_A014/2020	South America / Argentina / Buenos Aires	2020-04-01	Departamento de Biología y genética molecular, IACA Laboratorios.	Área de Secuenciación del Laboratorio de Virología del Hospital de Niños Dr. Ricardo Gutierrez	Nabaes Jodar, MS; Goya, S; Natale, MI; Lusso, S; Tittarelli, E; Suárez, A; Masciovecchio MV; Streitenberger ER; Mistchenko, AS; Valinotto, LE; Viegas, M.
EPI_ISL_430806	hCoV-19/Argentina/PAIS_A015/2020	South America / Argentina / Buenos Aires	2020-04-01	Departamento de Biología y genética molecular, IACA Laboratorios.	Área de Secuenciación del Laboratorio de Virología del Hospital de Niños Dr. Ricardo Gutierrez	Nabaes Jodar, MS; Goya, S; Natale, MI; Lusso, S; Tittarelli, E; Suárez, A; Masciovecchio MV; Streitenberger ER; Mistchenko, AS; Valinotto, LE; Viegas, M.
EPI_ISL_430807	hCoV-19/Argentina/PAIS_A016/2020	South America / Argentina / Ciudad Autonoma de Buenos Aires	2020-04-02	Laboratorio de Virología del Hospital de Niños Dr. Ricardo Gutierrez	Área de Secuenciación del Laboratorio de Virología del Hospital de Niños Dr. Ricardo Gutierrez	Nabaes Jodar, MS; Goya, S; Natale, MI; Lusso, S; Gravis, E; Mistchenko, AS; Valinotto, LE; Viegas, M.
EPI_ISL_430808	hCoV-19/Argentina/PAIS_A017/2020	South America / Argentina / Rio Negro	2020-04-03	Departamento de Biología y genética molecular, IACA Laboratorios.	Área de Secuenciación del Laboratorio de Virología del Hospital de Niños Dr. Ricardo Gutierrez	Nabaes Jodar, MS; Goya, S; Natale, MI; Lusso, S; Tittarelli, E; Suárez, A; Masciovecchio MV; Streitenberger ER; Mistchenko, AS; Valinotto, LE; Viegas, M.
EPI_ISL_430809	hCoV-19/Argentina/PAIS_A018/2020	South America / Argentina / Ciudad Autonoma de Buenos Aires	2020-04-04	Laboratorio de Virología del Hospital de Niños Dr. Ricardo Gutierrez	Área de Secuenciación del Laboratorio de Virología del Hospital de Niños Dr. Ricardo Gutierrez	Nabaes Jodar, MS; Goya, S; Natale, MI; Lusso, S; Gravis, E; Mistchenko, AS; Valinotto, LE; Viegas, M.
EPI_ISL_430810	hCoV-19/Argentina/PAIS_A019/2020	South America / Argentina / Ciudad Autonoma de Buenos Aires	2020-04-07	Laboratorio de Virología del Hospital de Niños Dr. Ricardo Gutierrez	Área de Secuenciación del Laboratorio de Virología del Hospital de Niños Dr. Ricardo Gutierrez	Nabaes Jodar, MS; Goya, S; Natale, MI; Lusso, S; Gravis, E; Mistchenko, AS; Valinotto, LE; Viegas, M.
EPI_ISL_430811	hCoV-19/Argentina/PAIS_A020/2020	South America / Argentina / Ciudad Autonoma de Buenos Aires	2020-04-11	Laboratorio de Virología del Hospital de Niños Dr. Ricardo Gutierrez	Área de Secuenciación del Laboratorio de Virología del Hospital de Niños Dr. Ricardo Gutierrez	Nabaes Jodar, MS; Goya, S; Natale, MI; Lusso, S; Gravis, E; Mistchenko, AS; Valinotto, LE; Viegas, M.
EPI_ISL_430812	hCoV-19/Argentina/PAIS_A021/2020	South America / Argentina / Ciudad Autonoma de Buenos Aires	2020-04-11	Laboratorio de Virología del Hospital de Niños Dr. Ricardo Gutierrez	Área de Secuenciación del Laboratorio de Virología del Hospital de Niños Dr. Ricardo Gutierrez	Nabaes Jodar, MS; Goya, S; Natale, MI; Lusso, S; Gravis, E; Mistchenko, AS; Valinotto, LE; Viegas, M.
EPI_ISL_430813	hCoV-19/Argentina/PAIS_A022/2020	South America / Argentina / Ciudad Autonoma de Buenos Aires	2020-04-11	Laboratorio de Virología del Hospital de Niños Dr. Ricardo Gutierrez	Área de Secuenciación del Laboratorio de Virología del Hospital de Niños Dr. Ricardo Gutierrez	Nabaes Jodar, MS; Goya, S; Natale, MI; Lusso, S; Gravis, E; Mistchenko, AS; Valinotto, LE; Viegas, M.
EPI_ISL_430814	hCoV-19/Argentina/PAIS_A023/2020	South America / Argentina / Ciudad Autonoma de Buenos Aires	2020-04-17	Laboratorio de Virología del Hospital de Niños Dr. Ricardo Gutierrez	Área de Secuenciación del Laboratorio de Virología del Hospital de Niños Dr. Ricardo Gutierrez	Nabaes Jodar, MS; Goya, S; Natale, MI; Lusso, S; Gravis, E; Mistchenko, AS; Valinotto, LE; Viegas, M.
EPI_ISL_430815	hCoV-19/Argentina/PAIS_A024/2020	South America / Argentina / Ciudad Autonoma de Buenos Aires	2020-04-18	Laboratorio de Virología del Hospital de Niños Dr. Ricardo Gutierrez	Área de Secuenciación del Laboratorio de Virología del Hospital de Niños Dr. Ricardo Gutierrez	Nabaes Jodar, MS; Goya, S; Natale, MI; Lusso, S; Gravis, E; Mistchenko, AS; Valinotto, LE; Viegas, M.
EPI_ISL_430816	hCoV-19/Argentina/PAIS_A025/2020	South America / Argentina / Ciudad Autonoma de Buenos Aires	2020-04-18	Laboratorio de Virología del Hospital de Niños Dr. Ricardo Gutierrez	Área de Secuenciación del Laboratorio de Virología del Hospital de Niños Dr. Ricardo Gutierrez	Nabaes Jodar, MS; Goya, S; Natale, MI; Lusso, S; Gravis, E; Mistchenko, AS; Valinotto, LE; Viegas, M.
EPI_ISL_430817	hCoV-19/Argentina/PAIS_A026/2020	South America / Argentina / Ciudad Autonoma de Buenos Aires	2020-04-18	Laboratorio de Virología del Hospital de Niños Dr. Ricardo Gutierrez	Área de Secuenciación del Laboratorio de Virología del Hospital de Niños Dr. Ricardo Gutierrez	Nabaes Jodar, MS; Goya, S; Natale, MI; Lusso, S; Gravis, E; Mistchenko, AS; Valinotto, LE; Viegas, M.
EPI_ISL_430818	hCoV-19/Argentina/PAIS_A027/2020	South America / Argentina / Ciudad Autonoma de Buenos Aires	2020-04-19	Laboratorio de Virología del Hospital de Niños Dr. Ricardo Gutierrez	Área de Secuenciación del Laboratorio de Virología del Hospital de Niños Dr. Ricardo Gutierrez	Nabaes Jodar, MS; Goya, S; Natale, MI; Lusso, S; Gravis, E; Mistchenko, AS; Valinotto, LE; Viegas, M.
EPI_ISL_430819	hCoV-19/Egypt/NRC-03/2020	Africa / Egypt	2020-03-18	Center of Scientific Excellence for Influenza Viruses,National Research Centre (NRC), Egypt.	Center of Scientific Excellence for Influenza Viruses,National Research Centre (NRC), Egypt.	Mohamed Ahmed Ali, Ahmed Kandeil, Ahmed Mostafa, Rabeh El-Shesheny, Mahmoud Shehata, Wael Roshdy, Shymaa Showky Ahmed , Amal Naguib, Nancy M. El Guindy, Mokhtar Gomaa, Ahmed El-Taweel, Ahmed E Kayed, Yassmin Moatasim, Omnia Kutkat, Sara Mahmoud, Mina Kamel, Abo Shama, M Noura, Mohamed El Sayes
EPI_ISL_430820	hCoV-19/Egypt/NRC-01/2020	Africa / Egypt	2020-03-18	Center of Scientific Excellence for Influenza Viruses, National Research Centre (NRC), Egypt.	Center of Scientific Excellence for Influenza Viruses, National Research Centre (NRC), Egypt.	Mohamed Ahmed Ali, Ahmed Kandeil, Ahmed Mostafa, Rabeh El-Shesheny, Mahmoud Shehata, Wael Roshdy, Shymaa Showky Ahmed , Amal Naguib, Mokhtar Gomaa, Ahmed El-Taweel, Ahmed E Kayed, Yassmin Moatasim, Omnia Kutkat, Sara Mahmoud, Mina Kamel, Abo Shama, M Noura, Mohamed El Sayes, Nancy M. El Guindy
EPI_ISL_430839	hCoV-19/Philippines/RITM-02/2020	Asia / Philippines	2020-03-11	Research Institute for Tropical Medicine	Research Institute for Tropical Medicine	Medado,I.A.P., Bautista,C.T., Onza,O.J.T., Polotan,F.G.M., Brunker, K., Mercado,E.S., Manalo, D.L., Demetria, C.S.
EPI_ISL_430840	hCoV-19/Philippines/RITM-04/2020	Asia / Philippines	2020-03-08	Veterans Memorial Medical Center	Research Institute for Tropical Medicine	Medado,I.A.P., Bautista,C.T., Onza,O.J.T., Polotan,F.G.M., Brunker, K., Mercado,E.S., Manalo, D.L., Demetria, C.S.
EPI_ISL_430843	hCoV-19/Philippines/RITM-05/2020	Asia / Philippines	2020-03-22	Bethany Hospital	Research Institute for Tropical Medicine	Medado,I.A.P., Bautista,C.T., Onza,O.J.T., Polotan,F.G.M., Brunker, K., Mercado,E.S., Manalo, D.L., Demetria, C.S.
EPI_ISL_430844	hCoV-19/Philippines/RITM-06/2020	Asia / Philippines	2020-03-22	Lung Center of the Philippines	Research Institute for Tropical Medicine	Medado,I.A.P., Bautista,C.T., Onza,O.J.T., Polotan,F.G.M., Brunker, K., Mercado,E.S., Manalo, D.L., Demetria, C.S.
EPI_ISL_430845	hCoV-19/Philippines/RITM-07/2020	Asia / Philippines	2020-03-23	Pasig City General Hospital	Research Institute for Tropical Medicine	Medado,I.A.P., Bautista,C.T., Onza,O.J.T., Polotan,F.G.M., Brunker, K., Mercado,E.S., Manalo, D.L., Demetria, C.S.
EPI_ISL_430847	hCoV-19/Sweden/20-04631/2020	Europe / Sweden / Stockholm	2020-02-27	HS mikrobiologi virus	The Public Health Agency of Sweden	Zhibing Yun, Oskar Karlsson Lindsjo, Maria Lind Karlberg, Anna-Malin Linde, Olov Svartstrom, Anna Risberg, Shaman Muradrasoli, Karin Tegmark-Wisell
EPI_ISL_430857	hCoV-19/Sweden/20-08691/2020	Europe / Sweden / Norrbotten	2020-03-22	Laboratoriemedicin	The Public Health Agency of Sweden	Oskar Karlsson Lindsjo, Maria Lind Karlberg, Anna-Malin Linde, Olov Svartstrom, Anna Risberg, Shaman Muradrasoli, Karin Tegmark-Wisell
EPI_ISL_430858	hCoV-19/Sweden/20-08714/2020	Europe / Sweden / Norrbotten	2020-04-02	Laboratoriemedicin	The Public Health Agency of Sweden	Oskar Karlsson Lindsjo, Maria Lind Karlberg, Anna-Malin Linde, Olov Svartstrom, Anna Risberg, Shaman Muradrasoli, Karin Tegmark-Wisell
EPI_ISL_430862	hCoV-19/Sweden/20-50185/2020	Europe / Sweden / Varmland	2020-03-08	The Public Health Agency of Sweden	The Public Health Agency of Sweden	Oskar Karlsson Lindsjo, Maria Lind Karlberg, Anna-Malin Linde, Olov Svartstrom, Anna Risberg, Shaman Muradrasoli, Karin Tegmark-Wisell
EPI_ISL_430961	hCoV-19/USA/CT-UW-6270/2020	North America / USA / Connecticut	2020-04-01	UW Virology Lab	UW Virology Lab	Pavitra Roychoudhury, Hong Xie, Keith Jerome, Alexander Greninger
EPI_ISL_431011	hCoV-19/DRC/1319/2020	Africa / Democratic Republic of the Congo / Kinshasa	2020-04-07	Viral Respiratory Lab, National Institute for Biomedical Research (INRB)	Pathogen Sequencing Lab, National Institute for Biomedical Research (INRB)	Placide Mbala-Kingebeni, Edith Nkwembe, Eddy Kinganda-Lusamaki, Amuri Aziza, Francisca Muyembe Mawete, Catherine Pratt, Matthias Pauthner, Josh Quick, Allison Black, James Hadfield, Trevor Bedford, Ian Goodfellow, Andrew Rambaut, Nick Loman, Kristian Andersen, Michael Wiley, Steve Ahuka-Mundeke, Jean-Jacques Muyembe Tamfum
EPI_ISL_431102	hCoV-19/India/GMC-KN318/2020	Asia / India / Telangana / Hyderabad	2020-03-11	Department of MicroBiology,Gandhi Medical College and Hospital,Secendrabad,Hyderabad,India	Department of Microbiology, Gandhi Medical College and Hospital, Secendrabad, Hyderabad	Nagamani K, Muttineni Radhakrishna, Thrilok Chander B, Raja Rao M, Kalyani Putty, Ravikumar P, Sunitha P, Pankaj Singh D, Anand Kumar K, Amit A. Upadhyay, Steven E. Bosinger, Rama Amara
EPI_ISL_431117	hCoV-19/India/GMC-TC469/2020	Asia / India / Telangana / Hyderabad	2020-03-20	Department of Microbiology, Gandhi Medical College and Hospital, Secendrabad, Hyderabad, India	Department of Microbiology, Gandhi Medical College and Hospital, Secendrabad, Hyderabad, India	Thrilok Chander B, Muttineni Radhakrishna, Nagamani K, Raja Rao M, Kalyani Putty, Ravikumar P, Sunitha P, Pankaj Singh D, Anand Kumar K, Amit A. Upadhyay, Steven E.Bosinger, Rama Amara
EPI_ISL_431118	hCoV-19/Fujian/IM3520001T/2020	Asia / China / Fujian	2020-03-13	Fujian Center for Disease Control and Prevention	Fujian Center for Disease Control and Prevention	Lin Qi, Huang Zhimiao, Zhang Yanhua, Weng Yuwei
EPI_ISL_431180	hCoV-19/Fujian/IM3520002T/2020	Asia / China / Fujian	2020-03-15	Fujian Center for Disease Control and Prevention	Fujian Center for Disease Control and Prevention	Lin Qi, Huang Zhimiao, Zhang Yanhua, Weng Yuwei
EPI_ISL_431240	hCoV-19/Fujian/IM3520003T/2020	Asia / China / Fujian	2020-03-16	Fujian Center for Disease Control and Prevention	Fujian Center for Disease Control and Prevention	Lin Qi, Huang Zhimiao, Zhang Yanhua, Weng Yuwei
EPI_ISL_431779	hCoV-19/Fujian/IM3520008T/2020	Asia / China / Fujian	2020-03-21	Fujian Center for Disease Control and Prevention	Fujian Center for Disease Control and Prevention	Lin Qi, Huang Zhimiao, Zhang Yanhua, Weng Yuwei
EPI_ISL_431780	hCoV-19/Fujian/IM3520010T/2020	Asia / China / Fujian	2020-03-17	Fujian Center for Disease Control and Prevention	Fujian Center for Disease Control and Prevention	Lin Qi, Huang Zhimiao, Zhang Yanhua, Weng Yuwei
EPI_ISL_431783	hCoV-19/Fujian/IM3520016T/2020	Asia / China / Fujian	2020-03-19	Fujian Center for Disease Control and Prevention	Fujian Center for Disease Control and Prevention	Lin Qi, Huang Zhimiao, Zhang Yanhua, Weng Yuwei
EPI_ISL_431784	hCoV-19/Fujian/IM3520017T/2020	Asia / China / Fujian	2020-03-18	Fujian Center for Disease Control and Prevention	Fujian Center for Disease Control and Prevention	Lin Qi, Huang Zhimiao, Zhang Yanhua, Weng Yuwei
EPI_ISL_431833	hCoV-19/Philippines/PGC01/2020	Asia / Philippines / Manila	2020-03-22	National Institutes of Health, University of the Philippines Manila	Philippine Genome Center, University of the Philippines System	Carlo M. Lapid, Francis A. Tablizo, Benedict A. Maralit, Jan Michael C. Yap, Raul V. Destura, Marissa M. Alejandria, El King D. Morado, Joshua Gregor A. Dizon, Jo-Hannah S. Llames, Shiela Mae M. Araiza, Kris P. Punayan, Kristianne Arielle D. Gabriel, Shebna Rose D. Fabilloren, Shana F. Genavia, Jarvin E. Nipales, Alessandra C. Sanchez, Haifa L.Gaza, Joy Ann Petronio-Santos, Julius Aaron Mejia, Ma…
EPI_ISL_432455	hCoV-19/England/SHEF-C8A60/2020	Europe / United Kingdom / England	2020-04-05	Virology Department, Sheffield Teaching Hospitals NHS Foundation Trust / Virology Department, Sheffield Teaching Hospitals NHS Foundation Trust	COVID-19 Genomics UK (COG-UK) Consortium	Thushan de Silva, Matthew Parker,Adri Angyal, Rebecca Brown, Luke Green, Rachel Tucker, Paul Parsons, Danielle Groves, Alex Keeley, Dave Partridge, Matthew Wyles, Benjamin Lindsey, Mehmet Yavuz, Mohammad Raza, Cariad Evans
EPI_ISL_433367	hCoV-19/Scotland/CVR968/2020	Europe / United Kingdom / Scotland	2020-03-28	West of Scotland Specialist Virology Centre, NHSGGC / MRC-University of Glasgow Centre for Virus Research	COVID-19 Genomics UK (COG-UK) Consortium	Ana da Silva Filipe, Natasha Johnson, Kathy Smollett, Daniel Mair, Stephen Carmichael, Lily Tong, Jenna Nichols, Elihu Aranday-Cortes, Kirstyn Brunker, Yasmin Parr, Kyriaki Nomikou; Sarah McDonald, Marc Niebel, Patawee Asamaphan; Richard Orton, Joseph Hughes, Sreenu Vattipally, David L Robertson; Alasdair MacLean, Rory Gunson; Kathy Li, Natasha Jesudason, Rajiv Shah, James Shepherd, Antonia Ho, E…
EPI_ISL_434230	hCoV-19/USA/WA-S470/2020	North America / USA / Washington / King County	2020-04-05	Washington State Department of Health	Seattle Flu Study	Chu et al
EPI_ISL_434370	hCoV-19/Belgium/ITM_C305/2020	Europe / Belgium / Antwerp	2020-04-05	Hospital AZ Rivierenland	Institute of Tropical Medicine	Philippe Selhorst, Colin Anthony
EPI_ISL_434379	hCoV-19/Belgium/ITM_C285/2020	Europe / Belgium / Antwerp	2020-04-03	Hospital AZ Rivierenland	Institute of Tropical Medicine	Philippe Selhorst, Colin Anthony,
EPI_ISL_434381	hCoV-19/Belgium/ITM_C585/2020	Europe / Belgium / Antwerp	2020-04-16	Hospital AZ Rivierenland	Institute of Tropical Medicine	Philippe Selhorst, Colin Anthony,
EPI_ISL_434456	hCoV-19/Greece/48/2020	Europe / Greece / Athens	2020-03-22	Laboratory of Microbiology, Medical School, National and Kapodistrian University of Athens	Laboratory of Biology, Department of Medicine, Democritus University of Thrace	Kassela K., Bampali,M., Dovrolis,N., Gatzidou,E., Froukala,E., Stavropoulou,A., Veletza,S., Tsakris,A., Spanakis,N. and Karakasiliotis,I.
EPI_ISL_434460	hCoV-19/Greece/38/2020	Europe / Greece / Athens	2020-03-23	Laboratory of Microbiology, Medical School, National and Kapodistrian University of Athens	Laboratory of Biology, Department of Medicine, Democritus University of Thrace	Kassela K., Bampali,M., Dovrolis,N., Gatzidou,E., Froukala,E., Stavropoulou,A., Veletza,S., Tsakris,A., Spanakis,N. and Karakasiliotis,I.
EPI_ISL_434466	hCoV-19/Greece/53/2020	Europe / Greece / Athens	2020-04-04	Laboratory of Microbiology, Medical School, National and Kapodistrian University of Athens	Laboratory of Biology, Department of Medicine, Democritus University of Thrace	Kassela K., Bampali,M., Dovrolis,N., Gatzidou,E., Froukala,E., Stavropoulou,A., Veletza,S., Tsakris,A., Spanakis,N. and Karakasiliotis,I.
EPI_ISL_434469	hCoV-19/Greece/154/2020	Europe / Greece / Athens	2020-03-20	Laboratory of Microbiology, Medical School, National and Kapodistrian University of Athens	Laboratory of Biology, Department of Medicine, Democritus University of Thrace	Kassela K., Bampali,M., Dovrolis,N., Gatzidou,E., Froukala,E., Stavropoulou,A., Veletza,S., Tsakris,A., Spanakis,N. and Karakasiliotis,I.
EPI_ISL_434471	hCoV-19/Greece/149/2020	Europe / Greece / Athens	2020-03-11	Laboratory of Microbiology, Medical School, National and Kapodistrian University of Athens	Laboratory of Biology, Department of Medicine, Democritus University of Thrace	Kassela K., Bampali,M., Dovrolis,N., Gatzidou,E., Froukala,E., Stavropoulou,A., Veletza,S., Tsakris,A., Spanakis,N. and Karakasiliotis,I.
EPI_ISL_434481	hCoV-19/Greece/146/2020	Europe / Greece / Athens	2020-03-19	Laboratory of Microbiology, Medical School, National and Kapodistrian University of Athens	Laboratory of Biology, Department of Medicine, Democritus University of Thrace	Kassela K., Bampali,M., Dovrolis,N., Gatzidou,E., Froukala,E., Stavropoulou,A., Veletza,S., Tsakris,A., Spanakis,N. and Karakasiliotis,I.
EPI_ISL_434483	hCoV-19/Greece/144/2020	Europe / Greece / Athens	2020-03-16	Laboratory of Microbiology, Medical School, National and Kapodistrian University of Athens	Laboratory of Biology, Department of Medicine, Democritus University of Thrace	Kassela K., Bampali,M., Dovrolis,N., Gatzidou,E., Froukala,E., Stavropoulou,A., Veletza,S., Tsakris,A., Spanakis,N. and Karakasiliotis,I.
EPI_ISL_434487	hCoV-19/Luxembourg/LNS0972189/2020	Europe / Luxembourg	2020-04-13	Laboratoire National de Sante, Microbiology, Virology	Laboratoire National de Sante, Microbiology, Epidemiology and Microbial Genomics	Anke Wienecke-Baldacchino, Ardashel Latsuzbaia, Jessica Tapp, Catherine Ragimbeau, Guillaume Fournier, Tamir Abdelrahman, Trung Nguyen Nguyen, Joel Mossong
EPI_ISL_434493	hCoV-19/Luxembourg/LNS1368952/2020	Europe / Luxembourg	2020-04-11	Laboratoire National de Sante, Microbiology, Virology	Laboratoire National de Sante, Microbiology, Epidemiology and Microbial Genomics	Anke Wienecke-Baldacchino, Ardashel Latsuzbaia, Jessica Tapp, Catherine Ragimbeau, Guillaume Fournier, Tamir Abdelrahman, Trung Nguyen Nguyen, Joel Mossong
EPI_ISL_434504	hCoV-19/Luxembourg/LNS2458393/2020	Europe / Luxembourg	2020-04-14	Laboratoire National de Sante, Microbiology, Virology	Laboratoire National de Sante, Microbiology, Epidemiology and Microbial Genomics	Anke Wienecke-Baldacchino, Ardashel Latsuzbaia, Jessica Tapp, Catherine Ragimbeau, Guillaume Fournier, Tamir Abdelrahman, Trung Nguyen Nguyen, Joel Mossong
EPI_ISL_434510	hCoV-19/Luxembourg/LNS4028260/2020	Europe / Luxembourg	2020-04-13	Laboratoire National de Sante, Microbiology, Virology	Laboratoire National de Sante, Microbiology, Epidemiology and Microbial Genomics	Anke Wienecke-Baldacchino, Ardashel Latsuzbaia, Jessica Tapp, Catherine Ragimbeau, Guillaume Fournier, Tamir Abdelrahman, Trung Nguyen Nguyen, Joel Mossong
EPI_ISL_434513	hCoV-19/Luxembourg/LNS3162972/2020	Europe / Luxembourg	2020-04-14	Laboratoire National de Sante, Microbiology, Virology	Laboratoire National de Sante, Microbiology, Epidemiology and Microbial Genomics	Anke Wienecke-Baldacchino, Ardashel Latsuzbaia, Jessica Tapp, Catherine Ragimbeau, Guillaume Fournier, Tamir Abdelrahman, Trung Nguyen Nguyen, Joel Mossong
EPI_ISL_434516	hCoV-19/Jordan/SR-084/2020	Asia / Jordan / Amman	2020-03-16	Biolab Diagnostic Laboratories	Andersen lab at Scripps Research	Issa Abu-Dayyeh, Ahmad Tibi, Lama Hussein, Lina Mohammad, Zein Naber, Amid Abdelnour with SEARCH Alliance San Diego
EPI_ISL_434533	hCoV-19/Costa Rica/01/2020	North America / Costa Rica	2020-03-16	Area de Salud Alajuela Sur	Inciensa, Instituto Costarricense de Investigación y Enseñanza en Nutrición y Salud	Francisco Duarte, Hebleen Porras, Claudio Soto-Garita, Estela Cordero, Adriana Godinez & Melany Calderon
EPI_ISL_434534	hCoV-19/Wuhan/IVDC-HB-GX02/2019	Asia / China / Hubei / Wuhan	2019-12-30	National Institute for Viral Disease Control and Prevention, China CDC	National Institute for Viral Disease Control and Prevention, China CDC, Yunnan Provincial CDC	Wenjie Tan, Roujian Lu, Wenling Wang, Peihua Niu, Huijuan Wang, Baoying Huang, Li Zhao, Fei Ye, Guizhen Wu
EPI_ISL_434535	hCoV-19/Costa Rica/02/2020	North America / Costa Rica	2020-03-16	Area de Salud Alajuela Sur	Inciensa, Instituto Costarricense de Investigación y Enseñanza en Nutrición y Salud	Francisco Duarte, Hebleen Porras, Claudio Soto-Garita, Estela Cordero, Adriana Godinez & Melany Calderon
EPI_ISL_434536	hCoV-19/Costa Rica/03/2020	North America / Costa Rica	2020-03-17	Hospital San Vicente de Paul	Inciensa, Instituto Costarricense de Investigación y Enseñanza en Nutrición y Salud	Francisco Duarte, Hebleen Porras, Claudio Soto-Garita, Estela Cordero, Adriana Godinez & Melany Calderon
EPI_ISL_434538	hCoV-19/Costa Rica/05/2020	North America / Costa Rica	2020-03-20	COOPESAIN	Inciensa, Instituto Costarricense de Investigación y Enseñanza en Nutrición y Salud	Francisco Duarte, Hebleen Porras, Claudio Soto-Garita, Estela Cordero, Adriana Godinez & Melany Calderon
EPI_ISL_434539	hCoV-19/Costa Rica/06/2020	North America / Costa Rica	2020-03-25	Area de Salud Orotina	Inciensa, Instituto Costarricense de Investigación y Enseñanza en Nutrición y Salud	Francisco Duarte, Hebleen Porras, Claudio Soto-Garita, Estela Cordero, Adriana Godinez & Melany Calderon
EPI_ISL_434554	hCoV-19/Philippines/PGC02/2020	Asia / Philippines / Manila	2020-03-26	National Institutes of Health, University of the Philippines Manila	Philippine Genome Center	Carlo M. Lapid, Francis A. Tablizo, Benedict A. Maralit, Jan Michael C. Yap, Raul V. Destura, Marissa M. Alejandria, El King D. Morado, Joshua Gregor A. Dizon, Jo-Hannah S. Llames, Shiela Mae M. Araiza, Kris P. Punayan, Kristianne Arielle D. Gabriel, Shebna Rose D. Fabilloren, Shana F. Genavia, Jarvin E. Nipales, Alessandra C. Sanchez, Haifa L.Gaza, Joy Ann Petronio-Santos, Julius Aaron Mejia, Ma…
EPI_ISL_434555	hCoV-19/Philippines/PGC03/2020	Asia / Philippines / Manila	2020-03-26	National Institutes of Health, University of the Philippines Manila	Philippine Genome Center	Carlo M. Lapid, Francis A. Tablizo, Benedict A. Maralit, Jan Michael C. Yap, Raul V. Destura, Marissa M. Alejandria, El King D. Morado, Joshua Gregor A. Dizon, Jo-Hannah S. Llames, Shiela Mae M. Araiza, Kris P. Punayan, Kristianne Arielle D. Gabriel, Shebna Rose D. Fabilloren, Shana F. Genavia, Jarvin E. Nipales, Alessandra C. Sanchez, Haifa L.Gaza, Joy Ann Petronio-Santos, Julius Aaron Mejia, Ma…
EPI_ISL_434556	hCoV-19/Philippines/PGC04/2020	Asia / Philippines / Manila	2020-03-26	National Institutes of Health, University of the Philippines Manila	Philippine Genome Center	Carlo M. Lapid, Francis A. Tablizo, Benedict A. Maralit, Jan Michael C. Yap, Raul V. Destura, Marissa M. Alejandria, El King D. Morado, Joshua Gregor A. Dizon, Jo-Hannah S. Llames, Shiela Mae M. Araiza, Kris P. Punayan, Kristianne Arielle D. Gabriel, Shebna Rose D. Fabilloren, Shana F. Genavia, Jarvin E. Nipales, Alessandra C. Sanchez, Haifa L.Gaza, Joy Ann Petronio-Santos, Julius Aaron Mejia, Ma…
EPI_ISL_434558	hCoV-19/Philippines/PGC06/2020	Asia / Philippines / Manila	2020-03-28	National Institutes of Health, University of the Philippines Manila	Philippine Genome Center	Carlo M. Lapid, Francis A. Tablizo, Benedict A. Maralit, Jan Michael C. Yap, Raul V. Destura, Marissa M. Alejandria, El King D. Morado, Joshua Gregor A. Dizon, Jo-Hannah S. Llames, Shiela Mae M. Araiza, Kris P. Punayan, Kristianne Arielle D. Gabriel, Shebna Rose D. Fabilloren, Shana F. Genavia, Jarvin E. Nipales, Alessandra C. Sanchez, Haifa L.Gaza, Joy Ann Petronio-Santos, Julius Aaron Mejia, Ma…
EPI_ISL_434563	hCoV-19/Hong Kong/HKU-902a/2020	Asia / Hong Kong	2020-01-23	unknown	Microbiology	To,K.K.W. and Yuen,K.-Y.
EPI_ISL_434564	hCoV-19/Hong Kong/HKU-902b/2020	Asia / Hong Kong	2020-01-24	unknown	unknown	To,K.K.W. and Yuen,K.-Y.
EPI_ISL_434567	hCoV-19/Hong Kong/HKU-907a/2020	Asia / Hong Kong	2020-01-27	unknown	Microbiology	To,K.K.W. and Yuen,K.-Y.
EPI_ISL_434568	hCoV-19/Hong Kong/HKU-907b/2020	Asia / Hong Kong	2020-01-29	unknown	Microbiology	To,K.K.W. and Yuen,K.-Y.
EPI_ISL_434569	hCoV-19/Hong Kong/HKU-908a/2020	Asia / Hong Kong	2020-01-27	unknown	Microbiology	To,K.K.W. and Yuen,K.-Y.
EPI_ISL_434570	hCoV-19/Hong Kong/HKU-908b/2020	Asia / Hong Kong	2020-01-29	unknown	Microbiology	To,K.K.W. and Yuen,K.-Y.
EPI_ISL_434571	hCoV-19/Hong Kong/HKU-001a/2020	Asia / Hong Kong	2020-01-22	unknown	Microbiology	Chan,J.F.W. and Yuen,K.-Y.
EPI_ISL_434572	hCoV-19/Czech Republic/2308/2020	Europe / Czech Republic / Vysocina Region / Bela - Ledec na Sazavou / Havlickuv Brod	2020-04-14	The National Institute of Public Health Center for Epidemiology and Microbiology	The National Institute of Public Health Center for Epidemiology and Microbiology	Alexander Nagy, Helena Jirincova, Ludmila Novakova, Dusan Trnka, Jaromira Vecerova
EPI_ISL_434631	hCoV-19/France/OCC-16/2020	Europe / France / Occitanie	2020-04-08	CHU Purpan - Laboratoire de Virologie - Institut Fédératif de Biologie	Laboratoire de virologie - École Nationale Vétérinaire de Toulouse	Guillaume Croville, Jean-Luc Guérin, Jacques Izopet
EPI_ISL_434633	hCoV-19/France/OCC-18/2020	Europe / France / Occitanie	2020-04-09	CHU Purpan - Laboratoire de Virologie - Institut Fédératif de Biologie	Laboratoire de virologie - École Nationale Vétérinaire de Toulouse	Guillaume Croville, Jean-Luc Guérin, Jacques Izopet
EPI_ISL_434645	hCoV-19/Sweden/20-05627/2020	Europe / Sweden / Dalarna	2020-03-13	Svardsjo VC	The Public Health Agency of Sweden	Tommy Janers, Oskar Karlsson Lindsjo, Maria Lind Karlberg, Anna-Malin Linde, Olov Svartstrom, Anna Risberg, Theresa Enkirch, Mia Brytting, Karin Tegmark-Wisell
[truncated: 694 more rows]

## Sheet: Appendix 1 Table 5
Article DOI: https://doi.org/https://doi.org/10.3201/eid2612.202969
[truncated: 29 more rows]
